# Supplementary material for: The molecular biology of the olive fly comes of age
Source: BMC Genet. 2014 Dec 1;15(Suppl 2):S8. doi: 10.1186/1471-2156-15-S2-S8 (PMC4255830; doi:10.1186/1471-2156-15-S2-S8)
Supplement: Additional File 1 [file 1471-2156-15-S2-S8-S3.xlsx]

## Sheet: female upregulated genes
Gene ID	Gene [Species]	q value	Log2 (fold change)
XP_002010117	GI15747 [Drosophila mojavensis]	4.73028e-09	-8.21227
XP_001993685	GH21097 [Drosophila grimshawi]	0.0024075	-9.94448
AEJ88361	peroxidase isoform A [Bactrocera dorsalis]	0.0024075	-9.72142
XP_001661917	venom allergen [Aedes aegypti]	0.0024075	-9.69208
AAQ17521	glucose dehydrogenase [Drosophila erecta]	0.0024075	-9.358
AAY98012	serine protease Ssp3-2 precursor [Stomoxys calcitrans]	0.0024075	-9.104
EHK24630	hypothetical protein TRIVIDRAFT_71933 [Trichoderma virens Gv29-8]	0.00248048	-9.55711
XP_001358555	GA20090 [Drosophila pseudoobscura pseudoobscura]	0.00248048	-9.14296
XP_002059659	GJ14891 [Drosophila virilis]	0.00248048	-8.9536
XP_002134111	GA29233 [Drosophila pseudoobscura pseudoobscura]	0.00362803	-8.45892
XP_002082774	GD11758 [Drosophila simulans]	0.00362803	-8.42249
EGX96098	tRNA ligase [Cordyceps militaris CM01]	0.00367952	-8.48353
XP_001986176	GH21214 [Drosophila grimshawi]	0.00393291	-8.24049
XP_002006001	GI18785 [Drosophila mojavensis]	0.00404218	-9.42795
AAX13070	glucose dehydrogenase [Drosophila miranda]	0.00404218	-8.76807
EFN79524	hypothetical protein EAI_06736 [Harpegnathos saltator]	0.00404218	-8.72969
ADQ64521	hypothetical protein [Bactrocera oleae]	0.00404218	-8.64223
ADD18879	salivary antigen 5 precursor [Glossina morsitans morsitans]	0.00404218	-8.25497
EFN71731	hypothetical protein EAG_11590 [Camponotus floridanus]	0.00404218	-8.25038
AAR10045	similar to Drosophila melanogaster Ag5r, partial [Drosophila yakuba]	0.00404218	-8.16695
XP_001985929	GH20821 [Drosophila grimshawi]	0.00404218	-8.03683
XP_002071447	GK25805 [Drosophila willistoni]	0.00404218	-7.97015
AAM00373	vitellogenin 2 precursor [Bactrocera dorsalis]	0.00404218	-7.96415
XP_002053787	GJ23153 [Drosophila virilis]	0.00404218	-7.93173
XP_001959800	GF11856 [Drosophila ananassae]	0.00404218	-7.86093
YP_003427454	polycyclic aromatic hydrocarbon dioxygenase large subunit [Bacillus pseudofirmus OF4]	0.00416687	-8.35647
XP_002017169	GL22161 [Drosophila persimilis]	0.00451292	-9.19682
AAB87896	glucose dehydrogenase [Drosophila subobscura]	0.00451292	-7.81215
AAB61390	transposase [Hydra vulgaris]	0.00458371	-8.89647
XP_001354610	GA18700 [Drosophila pseudoobscura pseudoobscura]	0.00458371	-8.39457
NP_989320	serine protease ami precursor [Xenopus (Silurana) tropicalis]	0.00458371	-8.13941
XP_002013949	GL24419 [Drosophila persimilis]	0.00458371	-8.10711
ZP_14656410	PF12650 domain protein [Capnocytophaga sp. oral taxon 335 str. F0486]	0.00458371	-7.81299
AAM00372	vitellogenin 1 precursor [Bactrocera dorsalis]	0.00458371	-7.77836
AAK51353	anterior fat body protein [Calliphora vicina]	0.00458371	-7.75168
XP_003458838	PREDICTED: trypsin-1-like [Oreochromis niloticus]	0.00458371	-7.62035
NP_731781	CG8630 [Drosophila melanogaster]	0.00458371	-7.55072
XP_001374677	PREDICTED: 60S acidic ribosomal protein P2-like [Monodelphis domestica]	0.00458371	-7.55072
XP_001843958	deoxyribonuclease I [Culex quinquefasciatus]	0.00458371	-7.533
NP_995924	CG9826, isoform B [Drosophila melanogaster]	0.00458371	-7.50848
P27587	RecName: Full=Vitellogenin-2	0.00458371	-7.49356
XP_002056410	glucose dehydrogenase [Drosophila virilis]	0.00458371	-7.4323
NP_611721	CG30265 [Drosophila melanogaster]	0.00458371	-7.40008
XP_002002721	GI11295 [Drosophila mojavensis]	0.00458371	-7.38279
XP_002063124	GK21756 [Drosophila willistoni]	0.00476096	-8.75075
XP_002076166	GD12041 [Drosophila simulans]	0.00486812	-8.61951
XP_002090973	GE13408 [Drosophila yakuba]	0.00489515	-7.37919
NP_995719	CG15270, isoform B [Drosophila melanogaster]	0.00489515	-7.08406
XP_003736737	GA16316, isoform B [Drosophila pseudoobscura pseudoobscura]	0.00489515	-7.0824
AAX13081	glucose dehydrogenase [Drosophila miranda]	0.00489515	-7.07559
XP_002071621	GK10081 [Drosophila willistoni]	0.00489633	-7.36104
XP_001953073	GF17588 [Drosophila ananassae]	0.00491575	-7.07963
EFX66834	hypothetical protein DAPPUDRAFT_64323 [Daphnia pulex]	0.00498661	-7.04857
CAA31918	glucose dehydrogenase [Drosophila melanogaster]	0.00502548	-7.07073
XP_001957585	GF23954 [Drosophila ananassae]	0.00503765	-6.98462
XP_002049631	GJ20649 [Drosophila virilis]	0.00511003	-7.20782
EEQ89163	predicted protein [Ajellomyces dermatitidis ER-3]	0.00517238	-7.24709
EFA05959	hypothetical protein TcasGA2_TC008777 [Tribolium castaneum]	0.0052038	-7.54912
XP_320275	AGAP012265-PA [Anopheles gambiae str. PEST]	0.00523465	-7.54108
XP_001986851	GH21602 [Drosophila grimshawi]	0.00529325	-6.98326
XP_002067303	GK16351 [Drosophila willistoni]	0.00529325	-6.90136
XP_002019237	GL26257 [Drosophila persimilis]	0.00543795	-6.93009
XP_002066495	GK18314 [Drosophila willistoni]	0.00544988	-6.82875
XP_002071267	GK25699 [Drosophila willistoni]	0.00547013	-7.44461
XP_002070440	GK11029 [Drosophila willistoni]	0.00547155	-8.29567
YP_246986	Na+/proline symporter [Rickettsia felis URRWXCal2]	0.00547219	-6.89015
XP_001992242	GH24644 [Drosophila grimshawi]	0.00561929	-6.93991
XP_002003306	GI23251 [Drosophila mojavensis]	0.00561929	-6.93378
XP_002048998	GJ21005 [Drosophila virilis]	0.00570066	-8.18655
XP_002048767	GJ21146 [Drosophila virilis]	0.00570066	-6.70112
XP_001953586	GF17838 [Drosophila ananassae]	0.00596003	-8.12335
ADD18829	tetraspanin 42Ed [Glossina morsitans morsitans]	0.00600597	-6.77288
XP_002004538	GI19988 [Drosophila mojavensis]	0.00650556	-7.19682
AEN03033	chitinase [Bactrocera dorsalis]	0.00650611	-6.55312
XP_002081274	GD25800 [Drosophila simulans]	0.00656665	-7.03667
XP_001970015	GG23623 [Drosophila erecta]	0.00658326	-6.55764
XP_001960524	GF11466 [Drosophila ananassae]	0.00661887	-7.96415
XP_002054823	GJ22580 [Drosophila virilis]	0.00661887	-7.96415
XP_001999101	GI24327 [Drosophila mojavensis]	0.00661887	-6.79423
XP_001353962	GA18924 [Drosophila pseudoobscura pseudoobscura]	0.00664905	-6.58709
AEI91710	corazonin recepter [Musca domestica]	0.00665677	-7.11255
AEN03038	chitinase [Bactrocera dorsalis]	0.00665677	-6.65718
AEN03034	chitinase [Bactrocera dorsalis]	0.00665677	-6.48831
XP_002075502	GK18435 [Drosophila willistoni]	0.00667044	-7.91525
XP_002000474	GI22505 [Drosophila mojavensis]	0.00667044	-6.49689
BAD83405	takeout like protein [Phormia regina]	0.00683414	-6.53214
XP_002021404	GL24822 [Drosophila persimilis]	0.00690339	-6.49467
NP_001036734	CG17271, isoform B [Drosophila melanogaster]	0.00690339	-6.40776
XP_002053955	GJ24166 [Drosophila virilis]	0.00695145	-6.72023
XP_002061354	GK20875 [Drosophila willistoni]	0.00695145	-6.38279
XP_002050666	GJ20082 [Drosophila virilis]	0.0069531	-6.71071
XP_002004517	GI19571 [Drosophila mojavensis]	0.0069531	-6.37919
YP_005036757	2,3-bisphosphoglycerate-independent phosphoglycerate mutase [Bacteriovorax marinus SJ]	0.00705382	-6.37403
XP_003861499	hypothetical protein, conserved [Leishmania donovani]	0.00731286	-7.77151
ZP_16362079	hypothetical protein OOA_12048 [Providencia burhodogranariea DSM 19968]	0.00731286	-7.77151
XP_001986137	GH20700 [Drosophila grimshawi]	0.00754258	-7.72969
XP_002081275	GD25799 [Drosophila simulans]	0.00754258	-6.30772
XP_002000872	GI10470 [Drosophila mojavensis]	0.00800917	-7.64223
AAN71355	RE29976p [Drosophila melanogaster]	0.00800917	-6.53839
XP_002051314	GJ15159 [Drosophila virilis]	0.00800917	-6.53839
XP_001996166	GH13970 [Drosophila grimshawi]	0.00816165	-6.27449
XP_001988757	GH11338 [Drosophila grimshawi]	0.00820979	-7.61185
XP_001999011	GI23310 [Drosophila mojavensis]	0.00833252	-7.59642
XP_001959468	GF12892 [Drosophila ananassae]	0.00833252	-6.78472
XP_001968687	GG16684 [Drosophila erecta]	0.00857098	-7.56506
XP_002060733	GK10778 [Drosophila willistoni]	0.0087253	-7.54912
XP_001988089	GH10758 [Drosophila grimshawi]	0.00884822	-6.43809
XP_002019067	GL25629 [Drosophila persimilis]	0.00902143	-7.5167
ADQ64461	hypothetical protein [Bactrocera oleae]	0.0091821	-6.07328
AAQ57577	troponin C 73F [Drosophila virilis]	0.00918369	-6.67834
ZP_04445271	hypothetical protein COLINT_01976 [Collinsella intestinalis DSM 13280]	0.00946479	-7.46666
ABJ74305	CG16799-like protein [Drosophila miranda]	0.00954853	-6.01611
XP_002024099	GL22854 [Drosophila persimilis]	0.0096498	-7.44958
XP_001993701	GH21174 [Drosophila grimshawi]	0.00965773	-6.35494
ADD20455	hypothetical conserved protein [Glossina morsitans morsitans]	0.0097765	-5.98585
XP_001962692	GF14303 [Drosophila ananassae]	0.00992098	-7.41482
YP_006809449	putative Rhs protein [Nocardia brasiliensis ATCC 700358]	0.0101917	-7.37919
AAM75089	RH44244p [Drosophila melanogaster]	0.0101917	-6.17587
XP_002042482	GM23377 [Drosophila sechellia]	0.0101917	-5.93991
AAM12297	RH37201p [Drosophila melanogaster]	0.0102694	-5.93009
XP_002032795	GM20976 [Drosophila sechellia]	0.0103389	-7.36104
XP_002002637	GI11650 [Drosophila mojavensis]	0.0104954	-6.02996
XP_002002651	GI17497 [Drosophila mojavensis]	0.0104989	-5.91525
ADD18313	salivary alkaline phosphatase [Glossina morsitans morsitans]	0.010719	-5.91192
XP_002050512	GJ20164 [Drosophila virilis]	0.0107297	-7.32405
XP_002040862	GM22113 [Drosophila sechellia]	0.0107297	-6.14473
XP_001215405	predicted protein [Aspergillus terreus NIH2624]	0.0108301	-5.91525
XP_001997075	GH23630 [Drosophila grimshawi]	0.0109007	-5.93991
XP_966367	PREDICTED: similar to n-acetylgalactosaminyltransferase [Tribolium castaneum]	0.0109767	-6.22719
ADQ64576	hypothetical protein [Bactrocera oleae]	0.0114792	-6.48353
XP_002059979	GJ14942 [Drosophila virilis]	0.0114797	-5.94479
XP_002039729	GM15819 [Drosophila sechellia]	0.0115443	-5.88169
XP_002133278	GA28054 [Drosophila pseudoobscura pseudoobscura]	0.0115443	-5.81808
XP_001988170	GH10713 [Drosophila grimshawi]	0.0116813	-5.81882
XP_002052883	GJ19630 [Drosophila virilis]	0.0117805	-6.44958
EFA07069	hypothetical protein TcasGA2_TC010048 [Tribolium castaneum]	0.0118268	-5.90526
ZP_17122678	hypothetical protein HMPREF9715_02453 [Myroides odoratimimus CIP 101113]	0.0118704	-7.20701
XP_002010866	GI21781 [Drosophila mojavensis]	0.0119678	-5.83862
XP_001970012	GG23626 [Drosophila erecta]	0.0119678	-5.77608
XP_002100632	GE17168 [Drosophila yakuba]	0.0120227	-6.13051
XP_002002767	GI11215 [Drosophila mojavensis]	0.0120227	-6.13051
XP_002072901	GK13851 [Drosophila willistoni]	0.0121723	-5.87489
XP_001357829	GA14328 [Drosophila pseudoobscura pseudoobscura]	0.0121723	-5.7577
AAY85548	male accessory gland protein [Drosophila simulans]	0.0124848	-5.79423
ABN58710	Tsal2 form B [Glossina morsitans morsitans]	0.0125722	-5.99883
NP_726461	piopio, isoform B [Drosophila melanogaster]	0.0127119	-5.91525
XP_002067566	GK16499 [Drosophila willistoni]	0.0127119	-5.91525
XP_002048789	GJ21130 [Drosophila virilis]	0.0128837	-5.70832
XP_002065351	GK15404 [Drosophila willistoni]	0.0129655	-7.10166
XP_001354692	GA13565 [Drosophila pseudoobscura pseudoobscura]	0.0129655	-5.68824
XP_002065717	GK19935 [Drosophila willistoni]	0.0130255	-5.69751
Q9VP61	RecName: Full=Acetyl-coenzyme A synthetase	0.0130255	-5.68176
XP_002041428	GM10352 [Drosophila sechellia]	0.0130408	-5.89015
XP_002133445	GA22811 [Drosophila pseudoobscura pseudoobscura]	0.0134801	-7.05726
ZP_10629372	DNA/RNA helicase, superfamily II, SNF2 family [Pseudomonas sp. GM74]	0.0134801	-7.05726
XP_001355855	GA11052 [Drosophila pseudoobscura pseudoobscura]	0.0134801	-6.30519
XP_002002512	GI17426 [Drosophila mojavensis]	0.0134801	-5.72969
XP_002007776	GI12200 [Drosophila mojavensis]	0.0134801	-5.68454
XP_001978936	GG10986 [Drosophila erecta]	0.0136199	-5.67197
NP_835253	RNA polymerase [Cucumber Bulgarian latent virus]	0.0137164	-5.6837
NP_730939	CG31547, isoform A [Drosophila melanogaster]	0.0138713	-5.65079
AAC31949	glutamate gated chloride channel [Lucilia cuprina]	0.0140755	-7.01146
XP_001964473	GF23198 [Drosophila ananassae]	0.0145872	-5.94804
AAM52754	SD02173p [Drosophila melanogaster]	0.0147026	-6.22719
XP_002070694	GK10887 [Drosophila willistoni]	0.0147969	-6.96415
XP_001999412	GI24495 [Drosophila mojavensis]	0.0147969	-5.59864
XP_002016247	GL10597 [Drosophila persimilis]	0.0149689	-5.54665
XP_001358822	GA12399 [Drosophila pseudoobscura pseudoobscura]	0.0155148	-6.91525
XP_002038096	GM17940 [Drosophila sechellia]	0.0155364	-5.55369
XP_001953331	GF17705 [Drosophila ananassae]	0.0157858	-5.49689
XP_001989316	GH10127 [Drosophila grimshawi]	0.0160763	-5.86462
XP_001974380	GG21118 [Drosophila erecta]	0.0161086	-6.14473
ADD18854	conserved hypothetical protein [Glossina morsitans morsitans]	0.0161086	-5.50118
XP_002057612	GJ18229 [Drosophila virilis]	0.0164163	-6.12335
XP_002052054	GJ17339 [Drosophila virilis]	0.0164163	-6.12335
XP_002072444	GK22841 [Drosophila willistoni]	0.0164163	-5.84734
XP_002008006	GI12072 [Drosophila mojavensis]	0.0164163	-5.68662
XP_002156183	PREDICTED: similar to SET domain and mariner transposase fusion [Hydra magnipapillata]	0.0164163	-5.53839
XP_002006763	GI21245 [Drosophila mojavensis]	0.0164163	-5.5167
XP_001962623	GF15554 [Drosophila ananassae]	0.0165517	-5.5073
XP_002065262	GK15356 [Drosophila willistoni]	0.0165559	-5.45719
XP_002052136	GJ17388 [Drosophila virilis]	0.0166069	-6.83862
XP_002059852	TpnC47D [Drosophila virilis]	0.016972	-5.44097
XP_001962688	GF14305 [Drosophila ananassae]	0.0177324	-5.49022
XP_001966607	GF22264 [Drosophila ananassae]	0.0177324	-5.39355
XP_002002430	GI12813 [Drosophila mojavensis]	0.0177836	-5.77608
XP_001956181	GF25080 [Drosophila ananassae]	0.0181912	-6.7577
XP_001988210	GH10691 [Drosophila grimshawi]	0.0181912	-5.36712
XP_002063980	GK15957 [Drosophila willistoni]	0.0183802	-5.50352
XP_671803	hypothetical protein [Plasmodium berghei strain ANKA]	0.0187432	-6.72969
XP_001987875	GH19714 [Drosophila grimshawi]	0.0188784	-5.34267
XP_001988524	GH11214 [Drosophila grimshawi]	0.0191293	-5.72023
XP_002026203	GL24630 [Drosophila persimilis]	0.0191293	-5.72023
XP_002047453	GJ11926 [Drosophila virilis]	0.0192525	-5.44958
XP_002047438	GJ13442 [Drosophila virilis]	0.0193207	-5.988
EHH64134	Histone acetyltransferase MYST3 [Macaca fascicularis]	0.0193207	-5.988
XP_002068625	GK20324 [Drosophila willistoni]	0.019537	-5.32197
1KQQ_A	Chain A, Solution Structure Of The Dead Ringer Arid-Dna Complex	0.0195439	-5.70112
XP_001362066	GA10744 [Drosophila pseudoobscura pseudoobscura]	0.0198905	-6.67197
XP_002066762	GK24383 [Drosophila willistoni]	0.0199045	-5.533
XP_001994318	GH23882 [Drosophila grimshawi]	0.0204086	-5.42184
XP_002031085	GM24220 [Drosophila sechellia]	0.0205435	-5.35494
NP_001245876	dumpy, isoform J [Drosophila melanogaster]	0.0212515	-6.61185
XP_001356462	GA20075 [Drosophila pseudoobscura pseudoobscura]	0.0212515	-6.61185
XP_002003390	GI17886 [Drosophila mojavensis]	0.0212515	-6.61185
XP_002070257	GK11130 [Drosophila willistoni]	0.0219962	-5.22719
XP_002014051	GL23065 [Drosophila persimilis]	0.0220059	-5.68553
NP_476980	sugarless [Drosophila melanogaster]	0.0220059	-5.36046
NP_729327	Ect4, isoform E [Drosophila melanogaster]	0.0221211	-5.21714
XP_002011331	GI16055 [Drosophila mojavensis]	0.0223204	-5.44958
XP_002064521	GK23891 [Drosophila willistoni]	0.0225047	-5.35005
XP_001988104	GH10985 [Drosophila grimshawi]	0.0230098	-5.177
XP_001995052	GH22941 [Drosophila grimshawi]	0.023076	-5.19112
XP_002052327	GJ17493 [Drosophila virilis]	0.0231469	-5.83862
ADY48029	Phosphatidylinositol N-acetylglucosaminyltransferase subunit Q [Ascaris suum]	0.0235627	-5.25366
XP_002079181	GD23811 [Drosophila simulans]	0.0238788	-5.39711
XP_001355458	GA10981 [Drosophila pseudoobscura pseudoobscura]	0.0238788	-5.39711
XP_002037992	GM17998 [Drosophila sechellia]	0.0241564	-5.19242
XP_001961618	GF15059 [Drosophila ananassae]	0.024455	-5.37919
XP_001973440	GG16083 [Drosophila erecta]	0.024455	-5.37919
XP_002083319	GD13415 [Drosophila simulans]	0.0247027	-5.78518
NP_724601	CG30497, isoform C [Drosophila melanogaster]	0.0247027	-5.1608
XP_001657029	inositol 1,4,5-trisphosphate receptor [Aedes aegypti]	0.0254829	-6.44958
XP_002005465	GI19056 [Drosophila mojavensis]	0.0254829	-6.44958
XP_003358537	PREDICTED: hypothetical protein LOC100622030 [Sus scrofa]	0.025578	-5.7577
XP_002090904	GE13364 [Drosophila yakuba]	0.0257433	-5.09289
XP_002005201	GI20362 [Drosophila mojavensis]	0.0262242	-5.08701
XP_002065660	GK14551 [Drosophila willistoni]	0.0264218	-5.72969
XP_001980037	GG16913 [Drosophila erecta]	0.0268379	-5.30519
XP_001984782	GH16660 [Drosophila grimshawi]	0.0268561	-5.44958
XP_002042642	GM15006 [Drosophila sechellia]	0.0273474	-5.70112
EGT46399	hypothetical protein CAEBREN_31161 [Caenorhabditis brenneri]	0.0274743	-6.37919
EFR26584	hypothetical protein AND_07242 [Anopheles darlingi]	0.0284113	-5.67197
XP_002010288	GI14773 [Drosophila mojavensis]	0.0284113	-5.67197
XP_001988597	GH10490 [Drosophila grimshawi]	0.0284113	-5.02177
XP_002058158	GJ15645 [Drosophila virilis]	0.0293215	-5.08701
NP_001246914	neprilysin 2, isoform B [Drosophila melanogaster]	0.0294803	-5.41022
XP_001980789	GG17351 [Drosophila erecta]	0.0298577	-5.22719
XP_001994488	GH17274 [Drosophila grimshawi]	0.0298577	-4.98537
XP_002011108	GI16360 [Drosophila mojavensis]	0.0298946	-5.07221
XP_002051432	GJ12249 [Drosophila virilis]	0.0299183	-4.96415
ZP_10999452	glycosyl transferase, group 1 family protein [Staphylococcus arlettae CVD059]	0.0301314	-5.12765
XP_002006866	GI21300 [Drosophila mojavensis]	0.0303349	-5.35494
XP_317106	AGAP008350-PA [Anopheles gambiae str. PEST]	0.0304111	-5.61185
NP_001137811	CG13124, isoform D [Drosophila melanogaster]	0.0305483	-4.94656
XP_001956782	GF10104 [Drosophila ananassae]	0.0311574	-4.92939
XP_002001221	GI10670 [Drosophila mojavensis]	0.0312009	-5.42848
XP_001961951	GF14680 [Drosophila ananassae]	0.0316733	-5.58083
NP_609883	CG10211 [Drosophila melanogaster]	0.0316733	-5.58083
XP_002097264	GE26127 [Drosophila yakuba]	0.0316733	-5.58083
XP_001990086	GH18429 [Drosophila grimshawi]	0.0321266	-4.91525
XP_002059462	GJ18871 [Drosophila virilis]	0.0321266	-4.91525
XP_002037987	GM18001 [Drosophila sechellia]	0.0322256	-4.96014
EFA07904	hypothetical protein TcasGA2_TC005479 [Tribolium castaneum]	0.0322455	-5.16579
XP_001846859	vacuolar sorting protein [Culex quinquefasciatus]	0.0322455	-5.07519
XP_001991796	GH11873 [Drosophila grimshawi]	0.0323264	-6.22719
XP_002106118	GD16687 [Drosophila simulans]	0.0323264	-6.22719
NP_523507	thiolester containing protein III [Drosophila melanogaster]	0.0325945	-4.89015
XP_001958363	GF10882 [Drosophila ananassae]	0.0336033	-4.96747
NP_001245596	CG32694, isoform F [Drosophila melanogaster]	0.0338212	-6.18655
XP_001359770	GA10907 [Drosophila pseudoobscura pseudoobscura]	0.0338212	-6.18655
XP_001991604	GH12750 [Drosophila grimshawi]	0.0338212	-4.93641
XP_002053548	GJ23291 [Drosophila virilis]	0.0348239	-5.17274
NP_001036695	pasilla, isoform K [Drosophila melanogaster]	0.0352928	-5.10166
XP_002056818	GJ16729 [Drosophila virilis]	0.035296	-4.83624
YP_002455904	128 kDa [Cactus mild mottle virus]	0.0352986	-5.58952
XP_002048285	GJ11432 [Drosophila virilis]	0.035334	-4.94804
AEC12188	heat shock protein 70 [Liriomyza huidobrensis]	0.0353368	-5.12863
NP_788434	retained, isoform B [Drosophila melanogaster]	0.0359182	-4.89377
XP_002032789	GM20765 [Drosophila sechellia]	0.0362706	-5.07963
ZP_10126696	anti sigma-E protein RseA, N-terminal domain protein [Pasteurella bettyae CCUG 2042]	0.0372627	-5.20022
XP_001617595	hypothetical protein NEMVEDRAFT_v1g157243 [Nematostella vectensis]	0.0373384	-4.83862
XP_002081573	GD25643 [Drosophila simulans]	0.0373674	-6.10166
CAD32744	alcohol dehydrogenase-2I [Bactrocera oleae]	0.0373674	-6.10166
XP_002053412	GJ23863 [Drosophila virilis]	0.0373674	-5.44958
XP_001999546	GI24580 [Drosophila mojavensis]	0.0375901	-4.82372
AER93669	actin, gamma 1 [Mustela putorius furo]	0.0375901	-4.817
ADQ64530	hypothetical protein [Bactrocera oleae]	0.0377359	-4.89857
XP_001357229	GA10794 [Drosophila pseudoobscura pseudoobscura]	0.0379197	-4.84064
XP_002055072	GJ18999 [Drosophila virilis]	0.0380362	-4.84982
XP_001861539	conserved hypothetical protein [Culex quinquefasciatus]	0.0384037	-4.81215
XP_002022081	GL14455 [Drosophila persimilis]	0.0387146	-4.77973
ADD19800	tetraspanin [Glossina morsitans morsitans]	0.0387146	-4.76422
XP_001991874	GH11830 [Drosophila grimshawi]	0.0387912	-5.41482
XP_002063189	GK21795 [Drosophila willistoni]	0.0389532	-6.05726
XP_003377175	putative glucagon receptor [Trichinella spiralis]	0.0393301	-5.49031
XP_001982188	GG12464 [Drosophila erecta]	0.0393301	-4.77774
XP_001960383	GF13338 [Drosophila ananassae]	0.0393379	-4.86462
XP_002051078	GJ14274 [Drosophila virilis]	0.0394431	-4.81976
XP_001996032	GH14273 [Drosophila grimshawi]	0.0402691	-4.84734
XP_002105954	csw [Drosophila simulans]	0.0402691	-4.8045
XP_001982261	GG12507 [Drosophila erecta]	0.0402738	-5.37919
XP_001966606	GF22263 [Drosophila ananassae]	0.0403667	-4.76692
ADB91418	MIP15789p [Drosophila melanogaster]	0.0407961	-4.71071
NP_001163654	GluClalpha, isoform E [Drosophila melanogaster]	0.0408806	-5.11616
XP_002071901	GK24915 [Drosophila willistoni]	0.0408806	-4.77045
ABC73568	CG7915 [Drosophila miranda]	0.0408964	-4.7577
XP_001955734	GF16094 [Drosophila ananassae]	0.0417166	-4.94041
NP_523754	Stretchin-Mlck, isoform B [Drosophila melanogaster]	0.0420754	-5.34267
XP_002014681	GL18823 [Drosophila persimilis]	0.0425519	-4.6853
XP_002062983	GK21625 [Drosophila willistoni]	0.0429169	-5.96415
AAS93722	RE64616p [Drosophila melanogaster]	0.0429169	-5.96415
XP_002055181	GJ18933 [Drosophila virilis]	0.0437222	-4.66329
YP_001406010	hypothetical protein CHAB381_0411 [Campylobacter hominis ATCC BAA-381]	0.0439999	-4.65022
XP_002012670	GI11285 [Drosophila mojavensis]	0.0440196	-5.30519
XP_002026181	GL16202 [Drosophila persimilis]	0.0441947	-4.77608
NP_001137632	KCNQ potassium channel, isoform D [Drosophila melanogaster]	0.0445717	-4.91525
XP_001985840	GH21033 [Drosophila grimshawi]	0.0452453	-5.91525
XP_002133565	GA22746 [Drosophila pseudoobscura pseudoobscura]	0.0452453	-4.63217
XP_001844814	conserved hypothetical protein [Culex quinquefasciatus]	0.0453426	-4.7577
AAX12426	Dbuz\abd-A-PA [Drosophila buzzatii]	0.0453426	-4.7577
NP_788481	Z band alternatively spliced PDZ-motif protein 66, isoform I [Drosophila melanogaster]	0.0456175	-4.64223
XP_002007135	GI12767 [Drosophila mojavensis]	0.0459313	-5.02689
XP_002137268	GA27104 [Drosophila pseudoobscura pseudoobscura]	0.0460381	-4.6887
XP_001988556	cabut [Drosophila grimshawi]	0.0463209	-4.60981
XP_002055932	GJ10501 [Drosophila virilis]	0.0468549	-4.60906
XP_001961663	GF14819 [Drosophila ananassae]	0.0474567	-4.86462
CAB72287	EG:BACR25B3.2 [Drosophila melanogaster]	0.0474567	-4.77973
XP_001984488	GH16491 [Drosophila grimshawi]	0.0474567	-4.77973
XP_001996646	GH22520 [Drosophila grimshawi]	0.0475099	-5.86462
ZP_00367725	conserved hypothetical protein [Campylobacter coli RM2228]	0.0475099	-5.86462
XP_002009371	GI15313 [Drosophila mojavensis]	0.0476204	-4.6057
XP_002072074	GK22516 [Drosophila willistoni]	0.0486215	-4.56823
EFR20984	hypothetical protein AND_17801 [Anopheles darlingi]	0.0488313	-4.60673
EFY91223	Vacuolar protein sorting-associated protein 27 [Metarhizium acridum CQMa 102]	0.0488806	-4.56279
XP_002102136	GD19662 [Drosophila simulans]	0.0489252	-4.63361
AAL13602	GH14066p [Drosophila melanogaster]	0.0489865	-4.83862
NP_001137636	CAP, isoform K [Drosophila melanogaster]	0.0495394	-4.96415
NP_612029	methuselah-like 9 [Drosophila melanogaster]	0.0495394	-4.96415
XP_001964642	GF23291 [Drosophila ananassae]	0.0496008	-4.63821
