# Supplementary material for: The molecular biology of the olive fly comes of age
Source: BMC Genet. 2014 Dec 1;15(Suppl 2):S8. doi: 10.1186/1471-2156-15-S2-S8 (PMC4255830; doi:10.1186/1471-2156-15-S2-S8)
Supplement: Additional File 1 [file 1471-2156-15-S2-S8-S4.xlsx]

## Sheet: upregulated genes male
Gene ID	Gene [Species]	q value	Log2 (fold change)
XP_002008256	GI13389 [Drosophila mojavensis]	0.00249964	8.87716
XP_002160969	PREDICTED: similar to GF20795 [Hydra magnipapillata]	0.00249964	9.28259
XP_001357953	GA14948 [Drosophila pseudoobscura pseudoobscura]	0.00362803	8.51638
XP_002064007	GK15975 [Drosophila willistoni]	0.00362803	8.78001
EKE06479	NUDIX hydrolase [uncultured bacterium]	0.00367952	8.833
ACE79730	coiled-coil Y protein [Drosophila virilis]	0.00367952	8.84812
XP_002038214	GM17875 [Drosophila sechellia]	0.00404218	7.93615
XP_002080489	GD10219 [Drosophila simulans]	0.00404218	7.96926
XP_002078278	GD22629 [Drosophila simulans]	0.00404218	8.02622
XP_001980969	GG10368 [Drosophila erecta]	0.00404218	8.1338
YP_001943997	chromosome segregation protein SMC [Chlorobium limicola DSM 245]	0.00404218	8.45646
ZP_10867140	flagellar export protein FliJ [Paenibacillus alvei DSM 29]	0.00404218	8.64318
XP_001351577	chromosome assembly factor 1, CAF-1 [Plasmodium falciparum 3D7]	0.00416687	7.76928
XP_002102115	GD19672 [Drosophila simulans]	0.00416687	7.79838
XP_002056731	GJ11096 [Drosophila virilis]	0.00416687	7.87051
XP_002059967	GJ14950 [Drosophila virilis]	0.00416687	7.91428
XP_001957893	GF23790 [Drosophila ananassae]	0.00416687	8.33505
EFZ14132	hypothetical protein SINV_09504 [Solenopsis invicta]	0.00416687	8.33934
XP_001970189	GG10492 [Drosophila erecta]	0.00444428	7.82385
XP_001965705	GF22311 [Drosophila ananassae]	0.00451292	7.79916
XP_001846016	conserved hypothetical protein [Culex quinquefasciatus]	0.00451292	7.93567
EFR19322	hypothetical protein AND_22695 [Anopheles darlingi]	0.00455972	8.20952
XP_002056267	GJ10850 [Drosophila virilis]	0.00458371	7.35552
NP_001097458	CG34453 [Drosophila melanogaster]	0.00458371	7.3676
XP_002021125	GL24992 [Drosophila persimilis]	0.00458371	7.37597
XP_001956989	GF24290 [Drosophila ananassae]	0.00458371	7.38982
YP_006440826	HAD-superfamily hydrolase, subfamily IA, variant 1 [Turneriella parva DSM 21527]	0.00458371	7.39463
XP_002053337	GJ23394 [Drosophila virilis]	0.00458371	7.45251
XP_002091757	GE12070 [Drosophila yakuba]	0.00458371	7.46368
XP_001967351	GF13897 [Drosophila ananassae]	0.00458371	7.46891
XP_002063726	GK15752 [Drosophila willistoni]	0.00458371	7.48448
NP_730300	CG32181 [Drosophila melanogaster]	0.00458371	7.4954
XP_002033365	GM20454 [Drosophila sechellia]	0.00458371	7.52016
XP_001843421	paramyosin [Culex quinquefasciatus]	0.00458371	7.54822
XP_002366878	hypothetical protein, conserved [Toxoplasma gondii ME49]	0.00458371	7.60273
XP_002014988	GL19472 [Drosophila persimilis]	0.00458371	7.61693
XP_001956365	GF25173 [Drosophila ananassae]	0.00458371	7.65526
NP_998476	purine nucleoside phosphorylase 5a [Danio rerio]	0.00458371	7.79573
XP_001962841	GF14227 [Drosophila ananassae]	0.00458371	7.88525
XP_001953934	GF18016 [Drosophila ananassae]	0.00458371	7.89693
XP_001984705	GH16616 [Drosophila grimshawi]	0.00458371	7.90563
AEW07663	Pinus taeda anonymous locus 0_8467_01 genomic sequence	0.00458371	7.91428
XP_001653119	actin binding protein, putative [Aedes aegypti]	0.00458371	7.95116
XP_001997256	GH22570 [Drosophila grimshawi]	0.00458371	7.95676
XP_002064021	GK19930 [Drosophila willistoni]	0.00458371	8.01955
NP_728408	CG1801 [Drosophila melanogaster]	0.00458371	8.0302
XP_002085786	GD14955 [Drosophila simulans]	0.00458371	8.04077
XP_001961883	GF14717 [Drosophila ananassae]	0.00458371	8.0434
ZP_10260276	ABC transporter family protein [Xanthomonas axonopodis pv. punicae str. LMG 859]	0.00458371	8.06427
XP_001999396	GI23090 [Drosophila mojavensis]	0.00458371	8.08229
XP_002095341	GE19746 [Drosophila yakuba]	0.00458371	8.14486
XP_001354767	GA10667 [Drosophila pseudoobscura pseudoobscura]	0.00459391	7.43058
XP_003861981	hypothetical protein, conserved [Leishmania donovani]	0.00459776	7.31197
XP_001361599	GA12222 [Drosophila pseudoobscura pseudoobscura]	0.00474206	7.38982
XP_001992960	GH13353 [Drosophila grimshawi]	0.00474206	7.83755
XP_002106233	GD16753 [Drosophila simulans]	0.00474206	7.84058
XP_001959273	GF12792 [Drosophila ananassae]	0.00474206	7.85263
XP_002006049	GI18762 [Drosophila mojavensis]	0.00475279	7.83148
XP_002047171	GJ13285 [Drosophila virilis]	0.00476096	7.81618
XP_001655793	hypothetical protein AaeL_AAEL011980 [Aedes aegypti]	0.00476096	7.82538
XP_001957594	GF10489 [Drosophila ananassae]	0.00482422	7.20169
NP_652334	CG18675 [Drosophila melanogaster]	0.00482422	7.2142
XP_002032806	GM20756 [Drosophila sechellia]	0.00482422	7.21537
AAX33506	LP14969p [Drosophila melanogaster]	0.00482422	7.26273
XP_002074074	GK14449 [Drosophila willistoni]	0.00482422	7.27237
ADQ64552	hypothetical protein [Bactrocera oleae]	0.00482422	7.3286
XP_002063261	GK21484 [Drosophila willistoni]	0.00482422	7.7661
XP_001960338	GF11565 [Drosophila ananassae]	0.00482422	7.7661
XP_002002865	GI17612 [Drosophila mojavensis]	0.00482422	7.77563
XP_002052540	GJ21047 [Drosophila virilis]	0.00482422	7.78509
NP_477229	GS1-like, isoform B [Drosophila melanogaster]	0.00486812	7.11766
XP_001986942	GH21643 [Drosophila grimshawi]	0.00486812	7.12016
XP_002072834	GK13478 [Drosophila willistoni]	0.00486812	7.12264
XP_002086288	GE22956 [Drosophila yakuba]	0.00486812	7.15219
NP_001017020	ADP-ribosylation factor-like protein 2-binding protein [Xenopus (Silurana) tropicalis]	0.00486812	7.16577
AAC24597	xylitol dehydrogenase [Candida sp. HA 167]	0.00486812	7.21686
ADD18737	transketolase [Glossina morsitans morsitans]	0.00486812	7.24423
NP_729842	CG10960, isoform A [Drosophila melanogaster]	0.00486812	7.26015
XP_001354084	GA16901 [Drosophila pseudoobscura pseudoobscura]	0.00486812	7.27141
XP_003568849	PREDICTED: UDP-glycosyltransferase 91B1-like [Brachypodium distachyon]	0.00486812	7.29809
CCL99704	predicted protein [Fibroporia radiculosa]	0.00486812	7.38982
NP_647937	CG17150, isoform D [Drosophila melanogaster]	0.00486812	7.69093
XP_002138760	GA24220 [Drosophila pseudoobscura pseudoobscura]	0.00486812	7.71423
XP_001984331	GH16392 [Drosophila grimshawi]	0.00486812	7.7339
XP_001954846	GF16539 [Drosophila ananassae]	0.00486812	7.75009
XP_002005548	GI19008 [Drosophila mojavensis]	0.00486812	7.75331
XP_002009285	GI11331 [Drosophila mojavensis]	0.00487157	7.09882
XP_001962677	GF14312 [Drosophila ananassae]	0.00487157	7.29544
XP_002085722	GD14921 [Drosophila simulans]	0.00489515	7.08569
XP_001996253	GH22389 [Drosophila grimshawi]	0.00489515	7.22582
XP_002058945	GJ15265 [Drosophila virilis]	0.00489515	7.64664
AEL97641	guanylyl cyclase receptor [Bactrocera dorsalis]	0.00489515	7.65354
XP_002061216	GK18869 [Drosophila willistoni]	0.00489515	7.65698
XP_001956343	GF25162 [Drosophila ananassae]	0.00489633	7.63622
XP_003427825	PREDICTED: zinc finger BED domain-containing protein 4-like [Nasonia vitripennis]	0.00489633	7.6397
XP_002055688	GJ19500 [Drosophila virilis]	0.00491575	7.05231
XP_002019870	GL12635 [Drosophila persimilis]	0.00491575	7.06168
XP_001959181	GF12186 [Drosophila ananassae]	0.00493366	7.05648
XP_001360127	GA18378 [Drosophila pseudoobscura pseudoobscura]	0.00498661	7.15219
ACD81789	IP20990p [Drosophila melanogaster]	0.00498661	7.15219
XP_002008684	GI13633 [Drosophila mojavensis]	0.00498661	7.15705
XP_002017962	GL17451 [Drosophila persimilis]	0.00498661	7.59379
XP_002063409	GK21411 [Drosophila willistoni]	0.00498661	7.74855
NP_611453	CG11041 [Drosophila melanogaster]	0.00498946	7.03373
ZP_11190740	hypothetical protein PsR81_28346 [Pseudomonas sp. R81]	0.00498946	7.58659
XP_002094494	GE21855 [Drosophila yakuba]	0.00503385	6.98713
AAG23076	hexokinase-C [Drosophila melanogaster]	0.00503765	6.98165
XP_002068330	GK25376 [Drosophila willistoni]	0.00503765	6.99802
XP_002019154	GL26212 [Drosophila persimilis]	0.00503765	6.99982
XP_001352383	GA11010 [Drosophila pseudoobscura pseudoobscura]	0.00503765	7.12016
XP_001983858	GH15340 [Drosophila grimshawi]	0.00504657	7.11015
XP_001965555	GF22554 [Drosophila ananassae]	0.00504657	7.11015
ADD19550	hypothetical conserved protein [Glossina morsitans morsitans]	0.00508668	6.95508
XP_001607680	PREDICTED: acyl-CoA synthetase family member 3, mitochondrial-like isoform 1 [Nasonia vitripennis]	0.00508668	7.09755
XP_002065839	GK20327 [Drosophila willistoni]	0.00508668	7.10008
AFK28501	pyruvate kinase [Helicoverpa armigera]	0.00508668	7.53893
XP_002006518	GI21100 [Drosophila mojavensis]	0.00511003	6.9688
XP_001957640	GF23924 [Drosophila ananassae]	0.00523465	7.50498
XP_002036932	GM12399 [Drosophila sechellia]	0.00529325	7.05387
XP_002046859	GJ12258 [Drosophila virilis]	0.00530293	6.89693
XP_003251627	PREDICTED: hypothetical protein LOC725238 [Apis mellifera]	0.00530478	6.8911
XP_001964623	GF22948 [Drosophila ananassae]	0.00530478	6.92002
XP_001956372	GF24628 [Drosophila ananassae]	0.00533372	6.98234
XP_002026129	GL16166 [Drosophila persimilis]	0.0053676	6.93951
XP_002091696	GE12107 [Drosophila yakuba]	0.00537589	6.87111
XP_002016613	GL10408 [Drosophila persimilis]	0.00537589	6.88915
ADQ64572	hypothetical protein [Bactrocera oleae]	0.00537589	7.00163
XP_002036991	GM12357 [Drosophila sechellia]	0.00537589	7.16265
XP_001986893	GH21620 [Drosophila grimshawi]	0.00537589	7.45053
YP_924674	histidine kinase, dimerisation and phosphoacceptor region [Nocardioides sp. JS614]	0.00537589	7.45844
XP_001964139	GF20878 [Drosophila ananassae]	0.00537589	7.46237
XP_002068262	GK13104 [Drosophila willistoni]	0.00543795	7.02275
XP_002049610	GJ20661 [Drosophila virilis]	0.00543795	7.43859
XP_003738859	PREDICTED: mitochondrial import receptor subunit TOM20 homolog [Metaseiulus occidentalis]	0.00544988	6.97891
XP_002087500	GE17297 [Drosophila yakuba]	0.00544988	6.98713
NP_608713	CG2964 [Drosophila melanogaster]	0.00544988	6.98986
AAL49244	RE67391p [Drosophila melanogaster]	0.00544988	7.41847
ABY85291	occludin-related Y protein [Drosophila yakuba]	0.00544988	7.42252
ACT66227	IP11002p [Drosophila melanogaster]	0.00544988	7.42252
ADD20501	adenylate kinase [Glossina morsitans morsitans]	0.00545034	6.85163
NP_726214	CG4329, isoform B [Drosophila melanogaster]	0.00545034	7.41034
EFR28456	hypothetical protein AND_03577 [Anopheles darlingi]	0.00545034	7.41441
AAY98019	hypothetical protein [Stomoxys calcitrans]	0.0054576	6.84159
XP_002059146	GJ16190 [Drosophila virilis]	0.00547155	6.83249
XP_001360387	GA22079 [Drosophila pseudoobscura pseudoobscura]	0.00550977	6.95116
AAM49859	LD04137p [Drosophila melanogaster]	0.00552037	6.94555
XP_002017020	GL21738 [Drosophila persimilis]	0.00552037	7.38568
XP_002027481	GL15298 [Drosophila persimilis]	0.0056138	6.87051
XP_002007466	GI12374 [Drosophila mojavensis]	0.00561929	6.76132
XP_002064010	GK15978 [Drosophila willistoni]	0.00561929	6.86011
XP_002059324	GJ18358 [Drosophila virilis]	0.00561929	6.9114
XP_001647568	hypothetical protein AaeL_AAEL015651 [Aedes aegypti]	0.00561929	6.92858
NP_996130	CG33285 [Drosophila melanogaster]	0.00561929	6.93142
XP_002037727	GM18142 [Drosophila sechellia]	0.00561929	7.24981
XP_001954776	GF18439 [Drosophila ananassae]	0.00561929	7.34788
XP_002082428	GD11563 [Drosophila simulans]	0.00561929	7.34788
BAM26200	aquaporin [Phormia regina]	0.00561929	7.36059
XP_002025517	GL15238 [Drosophila persimilis]	0.00562867	6.73227
AAY54762	IP04482p [Drosophila melanogaster]	0.00562867	6.74364
XP_002005251	GI20387 [Drosophila mojavensis]	0.00562867	6.74622
XP_001356097	GA16341 [Drosophila pseudoobscura pseudoobscura]	0.00562867	6.76291
XP_002025208	GL13355 [Drosophila persimilis]	0.00562867	6.77563
XP_001356013	GA13606 [Drosophila pseudoobscura pseudoobscura]	0.00562867	6.88525
ABY85290	occludin-related Y protein [Drosophila erecta]	0.00562867	6.88525
XP_001355548	GA13906 [Drosophila pseudoobscura pseudoobscura]	0.00562867	6.89402
XP_002003889	GI18152 [Drosophila mojavensis]	0.00562867	6.89984
XP_001356280	GA14557 [Drosophila pseudoobscura pseudoobscura]	0.00562867	7.33075
ABY85406	kl-5 beta dynein heavy chain [Drosophila erecta]	0.00562867	7.34362
XP_003424528	PREDICTED: WD repeat and HMG-box DNA-binding protein 1-like isoform 2 [Nasonia vitripennis]	0.0056383	6.88232
XP_002002157	GI14005 [Drosophila mojavensis]	0.00570066	6.71588
AAO84985	stress-sensitive B [Drosophila miranda]	0.00570066	6.73498
XP_662867	hypothetical protein AN5263.2 [Aspergillus nidulans FGSC A4]	0.00570066	6.73932
XP_002069248	GK21096 [Drosophila willistoni]	0.00570066	6.76474
XP_002042290	GM13460 [Drosophila sechellia]	0.00570066	6.83823
XP_002056712	GJ11084 [Drosophila virilis]	0.00570066	6.85563
XP_002139019	GA24075 [Drosophila pseudoobscura pseudoobscura]	0.00570066	6.85862
XP_002054309	GJ22873 [Drosophila virilis]	0.00570066	7.29146
XP_002021326	GL24868 [Drosophila persimilis]	0.00570066	7.30029
XP_001998313	GI23893 [Drosophila mojavensis]	0.00570492	7.28703
ABY85287	occludin-related Y protein [Drosophila willistoni]	0.00570492	7.28703
XP_002676968	hypothetical protein NAEGRDRAFT_380 [Naegleria gruberi]	0.00571502	6.71972
XP_002095962	GE25344 [Drosophila yakuba]	0.00571502	6.91858
XP_001961130	GF11159 [Drosophila ananassae]	0.00571502	7.27813
ZP_09644070	thiamine-monophosphate kinase [Odoribacter laneus YIT 12061]	0.00571502	7.28259
XP_001998291	GI23711 [Drosophila mojavensis]	0.00574685	6.71312
XP_002523458	conserved hypothetical protein [Ricinus communis]	0.00576206	6.83148
XP_001984190	GH16306 [Drosophila grimshawi]	0.00576206	7.26917
ADD19424	sorbitol dehydrogenase [Glossina morsitans morsitans]	0.00579974	6.86051
XP_001996319	GH25091 [Drosophila grimshawi]	0.00583551	6.69762
AAK07478	putative zinc-metalloproteinase precursor [Glossina morsitans morsitans]	0.00591743	6.68869
XP_001361444	GA12588 [Drosophila pseudoobscura pseudoobscura]	0.00594952	6.65009
XP_001988464	GH10562 [Drosophila grimshawi]	0.00596124	7.23736
XP_003638257	hypothetical protein MTR_123s0012, partial [Medicago truncatula]	0.00596124	7.23736
XP_001982339	GG11098 [Drosophila erecta]	0.00611997	6.62397
NP_001162984	yuri gagarin, isoform J [Drosophila melanogaster]	0.00611997	6.65927
XP_003997939	PREDICTED: WD repeat-containing protein 87-like [Felis catus]	0.00617264	6.76547
AFS17318	sorbitol dehydrogenase [Belgica antarctica]	0.00623505	6.62807
ADD19100	cytochrome c oxidase subunit Va COX6 [Glossina morsitans morsitans]	0.00630829	6.61987
XP_002878419	ATHB-12 [Arabidopsis lyrata subsp. lyrata]	0.00635518	6.75652
XP_001987580	GH19885 [Drosophila grimshawi]	0.00637103	6.59199
XP_003699132	PREDICTED: uncharacterized protein LOC100866403 [Apis florea]	0.00637103	6.75331
AAC02220	putative trypsin-like protein [Scirpophaga incertulas]	0.00642116	7.18114
XP_001988283	GH11081 [Drosophila grimshawi]	0.00650556	6.56039
XP_002052173	GJ23159 [Drosophila virilis]	0.00650556	6.58899
XP_002064523	GK23775 [Drosophila willistoni]	0.00650556	6.60095
XP_001964957	GF21754 [Drosophila ananassae]	0.00650556	6.6101
XP_001603323	PREDICTED: LOW QUALITY PROTEIN: band 7 protein AAEL010189-like [Nasonia vitripennis]	0.00650556	6.73064
EGX49421	hypothetical protein AOL_s00078g454 [Arthrobotrys oligospora ATCC 24927]	0.00650556	6.77984
XP_002066908	GK24302 [Drosophila willistoni]	0.00650556	7.15705
XP_002056295	GJ10870 [Drosophila virilis]	0.00650556	7.15705
XP_002012339	GI23032 [Drosophila mojavensis]	0.00650556	7.17155
XP_002025337	GL13433 [Drosophila persimilis]	0.00650611	6.54822
ADQ64513	hypothetical protein [Bactrocera oleae]	0.00650611	6.58899
ADD20265	succinyl-CoA synthetase alpha subunit [Glossina morsitans morsitans]	0.00650611	6.64779
XP_002051275	GJ14979 [Drosophila virilis]	0.00650611	6.65622
XP_001359648	GA21019 [Drosophila pseudoobscura pseudoobscura]	0.00650611	6.70429
ADD18282	trypsin [Glossina morsitans morsitans]	0.00650611	7.14241
XP_002025930	GL10137 [Drosophila persimilis]	0.00650611	7.14731
XP_002006487	GI21078 [Drosophila mojavensis]	0.00650611	7.15219
XP_002091754	GE12072 [Drosophila yakuba]	0.00650611	7.15219
XP_002067073	GK24805 [Drosophila willistoni]	0.00656665	6.51563
ZP_07091237	DNA polymerase III subunit epsilon [Corynebacterium genitalium ATCC 33030]	0.00656665	6.51638
CCE88421	Piso0_001926 [Millerozyma farinosa CBS 7064]	0.00656665	6.52167
XP_002071960	GK22594 [Drosophila willistoni]	0.00656665	6.52582
XP_002037634	GM18368 [Drosophila sechellia]	0.00656665	6.56723
NP_524130	adenosine deaminase-related growth factor A, isoform A [Drosophila melanogaster]	0.00656665	6.56966
XP_002035430	GM14700 [Drosophila sechellia]	0.00656665	6.59737
XP_002055799	GJ10572 [Drosophila virilis]	0.00656665	6.68083
XP_002058081	GJ15687 [Drosophila virilis]	0.00656665	6.69762
NP_732415	CG31245 [Drosophila melanogaster]	0.00656665	6.95645
CAM34504	putative phosphoglycerate mutase [Cotesia congregata]	0.00656665	7.11266
EJU00627	DUF89-domain-containing protein [Dacryopinax sp. DJM-731 SS1]	0.00656665	7.12761
XP_002068709	GK18883 [Drosophila willistoni]	0.00660094	6.67066
AAP49009	transposase [Rana pipiens]	0.00660094	6.67066
XP_002002696	GI17526 [Drosophila mojavensis]	0.00661887	6.49425
YP_813318	hypothetical protein LBUL_1364 [Lactobacillus delbrueckii subsp. bulgaricus ATCC BAA-365]	0.00661887	6.49732
CAH67150	OSIGBa0122F23.7 [Oryza sativa Indica Group]	0.00661887	6.66041
XP_002133606	GA22993 [Drosophila pseudoobscura pseudoobscura]	0.00661887	7.09248
XP_001953706	GF17094 [Drosophila ananassae]	0.00665677	6.4663
XP_002134694	GA24316 [Drosophila pseudoobscura pseudoobscura]	0.00665677	6.47412
NP_723977	CG31816 [Drosophila melanogaster]	0.00665677	6.47607
XP_003425981	PREDICTED: transketolase-like isoform 2 [Nasonia vitripennis]	0.00665677	6.48654
XP_002024733	GL22457 [Drosophila persimilis]	0.00665677	6.51764
CAL25907	CG7387 [Drosophila melanogaster]	0.00665677	6.57775
XP_001988789	GH11352 [Drosophila grimshawi]	0.00665677	6.62924
XP_002094265	GE20291 [Drosophila yakuba]	0.00665677	6.62924
XP_001968358	GG24831 [Drosophila erecta]	0.00665677	6.63273
XP_002074871	GK22916 [Drosophila willistoni]	0.00665677	6.75009
XP_002019392	GL12383 [Drosophila persimilis]	0.00665677	6.76337
ZP_12122258	putative exported protein [Salmonella enterica subsp. enterica serovar Baildon str. R6-199]	0.00665677	7.07716
XP_002061088	GK10636 [Drosophila willistoni]	0.00665677	7.08229
NP_611635	CG2921 [Drosophila melanogaster]	0.00667044	6.45211
XP_002017131	GL21687 [Drosophila persimilis]	0.00667044	6.4922
NP_001185710	cytochrome c oxidase subunit VIIa polypeptide 2 (liver) [Taeniopygia guttata]	0.00667044	6.51544
XP_001956193	GF25086 [Drosophila ananassae]	0.00667044	6.62222
XP_002042047	GM26816 [Drosophila sechellia]	0.00667044	7.05126
XP_308120	AGAP003892-PA [Anopheles gambiae str. PEST]	0.00667044	7.05648
XP_002009422	GI15342 [Drosophila mojavensis]	0.00667044	7.05648
XP_001989925	GH18526 [Drosophila grimshawi]	0.00678631	6.47931
XP_001954102	GF16910 [Drosophila ananassae]	0.00681052	6.56698
XP_002003179	GI17773 [Drosophila mojavensis]	0.00683414	6.8102
XP_003876122	conserved hypothetical protein [Leishmania mexicana MHOM/GT/2001/U1103]	0.00688427	6.4663
XP_002076151	GD11964 [Drosophila simulans]	0.00690339	6.42117
XP_002098410	GE23968 [Drosophila yakuba]	0.00690339	6.42521
XP_002093936	GE21566 [Drosophila yakuba]	0.00690339	6.44826
XP_002133449	GA22900 [Drosophila pseudoobscura pseudoobscura]	0.00690339	6.45844
XP_001962148	GF15320 [Drosophila ananassae]	0.00690339	6.47412
XP_001978783	GG12176 [Drosophila erecta]	0.00690339	6.58002
AEO34289	hypothetical protein [Amblyomma maculatum]	0.00690339	7.00882
XP_002036785	GM12487 [Drosophila sechellia]	0.00690339	7.0142
XP_002010049	GI14903 [Drosophila mojavensis]	0.00690339	7.0142
XP_002077315	GD20583 [Drosophila simulans]	0.00693639	6.46532
XP_003736954	GA13470 [Drosophila pseudoobscura pseudoobscura]	0.00693639	6.56844
XP_001996353	GH25135 [Drosophila grimshawi]	0.00693639	7.00343
XP_003488195	PREDICTED: hypothetical protein LOC100744967 [Bombus impatiens]	0.00695145	6.38568
XP_001980910	GG17421 [Drosophila erecta]	0.00695145	6.39188
XP_002048006	GJ11593 [Drosophila virilis]	0.00695145	6.42655
XP_002074220	GK14527 [Drosophila willistoni]	0.00695145	6.44855
XP_002062047	GK16865 [Drosophila willistoni]	0.00695145	6.4862
XP_001993449	GH13815 [Drosophila grimshawi]	0.00695145	6.49049
ZP_16500472	glutamate--cysteine ligase/gamma-glutamylcysteine synthetase [Listeria seeligeri FSL S4-171]	0.00695145	6.55745
XP_003704008	PREDICTED: uncharacterized protein LOC100877623 [Megachile rotundata]	0.00695145	6.61571
XP_002054311	GJ22871 [Drosophila virilis]	0.00695145	6.98713
XP_001973563	GG13268 [Drosophila erecta]	0.0069531	6.41577
XP_002136579	GA22209 [Drosophila pseudoobscura pseudoobscura]	0.0069531	6.43859
XP_001984872	GH14800 [Drosophila grimshawi]	0.0069531	6.47412
AAY88833	alpha-amylase [Coelopa frigida]	0.0069531	6.54265
XP_001360672	GA12207 [Drosophila pseudoobscura pseudoobscura]	0.0069531	6.97616
ABB76230	kl-2 protein [Drosophila bipectinata]	0.0069531	6.98165
XP_002003426	GI22585 [Drosophila mojavensis]	0.00699137	6.36732
XP_002021525	GL26467 [Drosophila persimilis]	0.00699137	6.39982
XP_001353218	GA10418 [Drosophila pseudoobscura pseudoobscura]	0.00699137	6.42857
YP_002823647	LysR family transcriptional regulator [Sinorhizobium fredii NGR234]	0.00701771	6.39943
XP_001650658	Na/Ca exchanger [Aedes aegypti]	0.00701771	6.40217
XP_002731001	PREDICTED: ATPase, H+ transporting, lysosomal, V1 subunit G2-like [Saccoglossus kowalevskii]	0.00701771	6.44789
XP_002073668	GK13014 [Drosophila willistoni]	0.00701771	6.54945
XP_002019894	GL11966 [Drosophila persimilis]	0.00701771	6.95954
XP_001997348	GH11347 [Drosophila grimshawi]	0.00701771	6.95954
XP_001964427	GF23170 [Drosophila ananassae]	0.00705382	6.36199
AAM29377	LP02990p [Drosophila melanogaster]	0.00712181	6.34575
AAY54684	IP11422p [Drosophila melanogaster]	0.00712181	6.34575
XP_002133394	GA22840 [Drosophila pseudoobscura pseudoobscura]	0.00712181	6.43459
XP_001962984	GF15713 [Drosophila ananassae]	0.00718026	6.50498
XP_002059183	GJ16252 [Drosophila virilis]	0.00718026	6.50498
XP_002066330	GK18155 [Drosophila willistoni]	0.00726637	6.33791
XP_002008003	GI13265 [Drosophila mojavensis]	0.00726637	6.41577
XP_002086457	GE23141 [Drosophila yakuba]	0.00729195	6.49348
XP_002063910	GK15925 [Drosophila willistoni]	0.00731286	6.31429
XP_002014014	GL24452 [Drosophila persimilis]	0.00731286	6.3156
XP_001990807	GH18056 [Drosophila grimshawi]	0.00731286	6.3634
XP_002009274	GI11337 [Drosophila mojavensis]	0.00731286	6.3634
AAL90134	AT22192p [Drosophila melanogaster]	0.00731286	6.40034
XP_001999662	GI22950 [Drosophila mojavensis]	0.00731286	6.79953
XP_002098049	GE10146 [Drosophila yakuba]	0.00731732	6.91428
XP_001847813	dihydropyrimidine dehydrogenase [Culex quinquefasciatus]	0.0073195	6.47801
XP_001993571	GH20406 [Drosophila grimshawi]	0.0073195	6.47801
XP_003440159	PREDICTED: interleukin-11 receptor subunit alpha-like [Oreochromis niloticus]	0.0074155	6.90274
XP_001968543	GG24930 [Drosophila erecta]	0.0074155	6.90274
XP_002011512	GI11058 [Drosophila mojavensis]	0.00745216	6.29146
XP_002031855	GM23827 [Drosophila sechellia]	0.00745216	6.33791
EFR23705	hypothetical protein AND_12412 [Anopheles darlingi]	0.0074679	6.28792
XP_002011785	GI10894 [Drosophila mojavensis]	0.0074679	6.29367
XP_002089443	GE19115 [Drosophila yakuba]	0.00747322	6.29588
XP_003418168	PREDICTED: tigger transposable element-derived protein 1-like [Loxodonta africana]	0.00747322	6.45844
XP_002061294	GK20841 [Drosophila willistoni]	0.0074959	6.46826
XP_002087547	GE15588 [Drosophila yakuba]	0.00751552	6.88525
ACO12404	Malate dehydrogenase, mitochondrial precursor [Lepeophtheirus salmonis]	0.00751552	6.88525
XP_001957936	GF10659 [Drosophila ananassae]	0.00754258	6.32067
XP_002072039	GK22632 [Drosophila willistoni]	0.00754258	6.45712
XP_001979160	GG13919 [Drosophila erecta]	0.00755436	6.58839
XP_002052700	GJ20295 [Drosophila virilis]	0.00762376	6.26692
XP_002051789	GJ17183 [Drosophila virilis]	0.00762376	6.43459
XP_002016516	GL11615 [Drosophila persimilis]	0.00762376	6.61141
XP_002075580	GK18585 [Drosophila willistoni]	0.00762376	6.86755
DAA34561	TPA_exp: fructose 1,6-bisphosphate aldolase [Amblyomma variegatum]	0.00764639	6.26241
XP_001994101	GH17462 [Drosophila grimshawi]	0.00764639	6.42655
XP_002063025	GK21700 [Drosophila willistoni]	0.00764639	6.75331
XP_001953932	GF18014 [Drosophila ananassae]	0.00764639	6.8616
XP_002002352	GI17338 [Drosophila mojavensis]	0.00764639	6.86663
XP_002088763	GE11117 [Drosophila yakuba]	0.00767448	6.25335
XP_001608962	hypothetical protein [Babesia bovis T2Bo]	0.00767448	6.42252
XP_002006551	GI18515 [Drosophila mojavensis]	0.00767448	6.85563
XP_001352713	GA10385 [Drosophila pseudoobscura pseudoobscura]	0.00778139	6.28555
XP_002049897	GJ20495 [Drosophila virilis]	0.00778139	6.29146
AAZ76394	kl-2 [Drosophila simulans]	0.00778139	6.8436
XP_002104860	GD18229 [Drosophila simulans]	0.00778139	6.8436
XP_002071759	GK10154 [Drosophila willistoni]	0.00778385	6.23183
XP_002004090	GI18260 [Drosophila mojavensis]	0.00778385	6.23736
EGU81730	hypothetical protein FOXB_07737 [Fusarium oxysporum Fo5176]	0.00778385	6.23889
XP_002057652	GJ18249 [Drosophila virilis]	0.00778385	6.27664
AFD54028	GAPDH [Locusta migratoria]	0.00778385	6.34276
XP_002073606	GK13055 [Drosophila willistoni]	0.00778385	6.83755
NP_608810	CG3964, isoform A [Drosophila melanogaster]	0.00784408	6.21886
XP_002066948	GK24283 [Drosophila willistoni]	0.00784408	6.36595
XP_001958035	GF23716 [Drosophila ananassae]	0.00784408	6.53098
XP_001958583	GF10999 [Drosophila ananassae]	0.00784408	6.83148
XP_001989304	GH11655 [Drosophila grimshawi]	0.0078578	6.82538
NP_571735	nitric oxide synthase, brain [Danio rerio]	0.0078578	6.82538
XP_309320	AGAP011329-PA [Anopheles gambiae str. PEST]	0.00786684	6.22119
XP_002004528	GI19563 [Drosophila mojavensis]	0.00792107	6.25864
NP_195291	uncharacterized protein [Arabidopsis thaliana]	0.00794617	6.38153
XP_002075207	GK16729 [Drosophila willistoni]	0.00794617	6.38153
XP_002063086	GK21735 [Drosophila willistoni]	0.00800917	6.1954
XP_002062436	GK17535 [Drosophila willistoni]	0.00800917	6.24042
XP_001993209	GH13688 [Drosophila grimshawi]	0.00800917	6.24652
XP_002000460	GI22514 [Drosophila mojavensis]	0.00800917	6.27365
XP_002094534	GE21877 [Drosophila yakuba]	0.00800917	6.30556
XP_002074241	GK18410 [Drosophila willistoni]	0.00800917	6.3648
XP_002053966	GJ23052 [Drosophila virilis]	0.00800917	6.369
XP_002096321	GE25127 [Drosophila yakuba]	0.00800917	6.369
XP_001849706	conserved hypothetical protein [Culex quinquefasciatus]	0.00800917	6.80692
XP_002010296	GI14764 [Drosophila mojavensis]	0.00804156	6.23429
ZP_01445341	glutamate--cysteine ligase family protein [Pelagibaca bermudensis HTCC2601]	0.00804156	6.79448
AAQ23634	AT28101p [Drosophila melanogaster]	0.00812593	6.78823
XP_002065203	GK15324 [Drosophila willistoni]	0.00816165	6.17316
XP_002014433	GL18955 [Drosophila persimilis]	0.00816165	6.17396
XP_001962365	GF14476 [Drosophila ananassae]	0.00816165	6.21886
XP_002065077	GK15266 [Drosophila willistoni]	0.00816165	6.34362
XP_002052646	GJ20536 [Drosophila virilis]	0.00816165	6.34788
XP_002004903	GI19344 [Drosophila mojavensis]	0.00816165	6.37865
XP_001660494	dimeric dihydrodiol dehydrogenase [Aedes aegypti]	0.00816165	6.40568
XP_001965127	GF23547 [Drosophila ananassae]	0.00816165	6.77563
XP_002027269	GL24745 [Drosophila persimilis]	0.00816165	6.78194
XP_002733481	PREDICTED: hypothetical protein [Saccoglossus kowalevskii]	0.0082162	6.18523
XP_002065031	GK15243 [Drosophila willistoni]	0.00821711	6.33505
XP_002050417	GJ22140 [Drosophila virilis]	0.00828676	6.32284
XP_002069970	GK11284 [Drosophila willistoni]	0.00828676	6.76291
XP_001958509	GF10957 [Drosophila ananassae]	0.00833252	6.15462
XP_002060096	GJ15416 [Drosophila virilis]	0.00841659	6.75009
XP_002003262	GI23484 [Drosophila mojavensis]	0.00841659	6.75009
XP_001957089	GF24236 [Drosophila ananassae]	0.00850056	6.13058
XP_002068439	GK20472 [Drosophila willistoni]	0.0085409	6.13256
XP_002025929	GL10138 [Drosophila persimilis]	0.0085409	6.17795
YP_003120699	chromate transporter [Chitinophaga pinensis DSM 2588]	0.0085409	6.20012
ACA28836	immediate early protein US12 [Human herpesvirus 2]	0.0085409	6.73715
XP_002051616	GJ16521 [Drosophila virilis]	0.0085409	6.73715
XP_002023141	GL21116 [Drosophila persimilis]	0.00856132	6.30029
XP_001991243	GH12552 [Drosophila grimshawi]	0.00857098	6.11666
XP_002034621	GM19817 [Drosophila sechellia]	0.00857098	6.11666
XP_002098862	GE10606 [Drosophila yakuba]	0.00857098	6.50055
ADN84935	V ATPase A, partial [Helicoverpa armigera]	0.00857098	6.73064
XP_002015057	GL18622 [Drosophila persimilis]	0.00860871	6.49409
EFR23623	hypothetical protein AND_12543 [Anopheles darlingi]	0.00860871	6.7241
XP_001956898	GF24338 [Drosophila ananassae]	0.00860871	6.7339
XP_002003678	GI18045 [Drosophila mojavensis]	0.0087253	6.10764
XP_002631067	C. briggsae CBR-TRR-1 protein [Caenorhabditis briggsae]	0.0087253	6.11015
XP_001355207	GA10651 [Drosophila pseudoobscura pseudoobscura]	0.0087253	6.15219
XP_002012193	GI16836 [Drosophila mojavensis]	0.00880034	6.27365
XP_002050531	GJ22207 [Drosophila virilis]	0.00884822	6.70429
XP_002008463	GI16947 [Drosophila mojavensis]	0.00886445	6.16083
XP_001352776	GA20221 [Drosophila pseudoobscura pseudoobscura]	0.00887502	6.08433
XP_002069984	GK11277 [Drosophila willistoni]	0.00891622	6.15543
NP_501626	Protein F49C12.4 [Caenorhabditis elegans]	0.00891928	6.26015
XP_002007766	GI12205 [Drosophila mojavensis]	0.00891928	6.26015
XP_001965342	GF20681 [Drosophila ananassae]	0.00900421	6.14676
XP_002054368	GJ24407 [Drosophila virilis]	0.00902143	6.06996
XP_001957154	GF10279 [Drosophila ananassae]	0.00902143	6.25107
ACE79734	coiled-coil Y protein [Drosophila ananassae]	0.00902662	6.20012
XP_001663204	cytochrome c oxidase subunit iv [Aedes aegypti]	0.00904085	6.11266
XP_002050072	GJ20394 [Drosophila virilis]	0.00913222	6.06944
ADQ64609	hypothetical protein [Bactrocera oleae]	0.0091821	6.67066
YP_003051809	hypothetical protein Msip34_2040 [Methylovorus glucosetrophus SIP3-4]	0.0091821	6.67066
ADD19731	fructose-biphosphate aldolase [Glossina morsitans morsitans]	0.00921214	6.04707
ADJ12406	GA12872 [Drosophila miranda]	0.00921214	6.05908
NP_609068	tubulin tyrosine ligase-like 3B [Drosophila melanogaster]	0.00921214	6.24018
NP_723738	arrest, isoform C [Drosophila melanogaster]	0.00921214	6.33237
XP_002059072	GJ15189 [Drosophila virilis]	0.00923404	6.09924
XP_001361793	GA13025 [Drosophila pseudoobscura pseudoobscura]	0.00925054	6.04287
XP_002073094	GK13946 [Drosophila willistoni]	0.00928952	6.1698
XP_002013262	GL24039 [Drosophila persimilis]	0.00929818	6.04864
XP_002049538	GJ20697 [Drosophila virilis]	0.0093033	6.89835
XP_002061991	GK16887 [Drosophila willistoni]	0.00933324	6.08909
XP_001358904	GA14724 [Drosophila pseudoobscura pseudoobscura]	0.0093627	6.2142
XP_001958512	GF10959 [Drosophila ananassae]	0.0093627	6.2142
XP_001989002	GH10275 [Drosophila grimshawi]	0.00940685	6.08229
XP_001357952	GA19516, isoform A [Drosophila pseudoobscura pseudoobscura]	0.00943295	6.09587
XP_001962083	GF14614 [Drosophila ananassae]	0.00943602	6.02382
XP_002006204	GI20909 [Drosophila mojavensis]	0.00962277	6.86233
ZP_07807536	ATPase [Bacteroides fragilis 3_1_12]	0.00962334	6.06513
XP_001993985	GH22459 [Drosophila grimshawi]	0.0096498	6.00451
XP_001954884	GF16519 [Drosophila ananassae]	0.0096498	6.00667
XP_002003425	GI22596 [Drosophila mojavensis]	0.0096498	6.39806
XP_001995287	GH22716 [Drosophila grimshawi]	0.00964992	6.05821
XP_002047482	GJ13472 [Drosophila virilis]	0.00964992	6.62222
XP_003706152	PREDICTED: uncharacterized protein LOC100881508 [Megachile rotundata]	0.00965773	6.00703
XP_002018248	GL16864 [Drosophila persimilis]	0.00965773	6.05474
XP_001960443	GF11508 [Drosophila ananassae]	0.00965773	6.09553
EHJ78071	tubulin-tyrosine ligase [Danaus plexippus]	0.00967823	6.61516
AAR14958	RNA polymerase II largest subunit [Chthamalus fragilis]	0.00967823	6.61516
XP_002007982	GI13249 [Drosophila mojavensis]	0.00968992	5.99982
XP_002053504	GJ23924 [Drosophila virilis]	0.00970634	6.03549
XP_002004358	GI19892 [Drosophila mojavensis]	0.00976445	6.60807
YP_003795360	NADH dehydrogenase subunit 2 [Oratosquilla oratoria]	0.0097765	6.11084
XP_002075719	GK21954 [Drosophila willistoni]	0.00985236	6.60095
XP_001996730	GH23644 [Drosophila grimshawi]	0.00989972	5.97616
XP_001958075	GF23697 [Drosophila ananassae]	0.00989972	5.98713
XP_001377527	PREDICTED: tripartite motif-containing protein 65-like [Monodelphis domestica]	0.00989972	6.04311
XP_002058720	GJ14154 [Drosophila virilis]	0.00992098	6.12513
XP_002154675	PREDICTED: hypothetical protein [Hydra magnipapillata]	0.00992098	6.59379
XP_001958375	GF10886 [Drosophila ananassae]	0.00998505	6.00748
XP_002027141	GL20086 [Drosophila persimilis]	0.00998505	6.14919
XP_002068841	GK17808 [Drosophila willistoni]	0.00998505	6.58659
XP_002006522	GI21103 [Drosophila mojavensis]	0.0100149	6.01955
XP_001954282	GF18196 [Drosophila ananassae]	0.0100917	6.57936
XP_002064864	GK14978 [Drosophila willistoni]	0.0101401	5.9651
XP_001870697	conserved hypothetical protein [Culex quinquefasciatus]	0.0101401	6.00882
XP_002070675	GK10904 [Drosophila willistoni]	0.0101401	6.2264
XP_002011110	GI16362 [Drosophila mojavensis]	0.0101401	6.33548
XP_002019598	GL12482 [Drosophila persimilis]	0.0101484	5.95396
XP_001998919	GI23362 [Drosophila mojavensis]	0.0101484	6.04287
XP_002079292	GD23870 [Drosophila simulans]	0.0101484	6.57209
XP_002069995	GK11815 [Drosophila willistoni]	0.0101785	6.12647
AAW29330	CG17629 [Drosophila mauritiana]	0.0101785	6.13256
EHJ76362	hypothetical protein KGM_19114 [Danaus plexippus]	0.0101795	6.00163
XP_002134775	GA23665 [Drosophila pseudoobscura pseudoobscura]	0.0101917	5.95116
XP_002052033	GJ17328 [Drosophila virilis]	0.0101917	5.95396
XP_002000805	GI10433 [Drosophila mojavensis]	0.0101917	6.56479
XP_001967144	GF19302 [Drosophila ananassae]	0.0102694	5.94274
XP_001955858	GF24898 [Drosophila ananassae]	0.0102694	5.98713
XP_001974902	GG22031 [Drosophila erecta]	0.0102694	5.98713
XP_001359519	GA16215 [Drosophila pseudoobscura pseudoobscura]	0.0102694	6.11766
XP_002074419	GK10591 [Drosophila willistoni]	0.0102694	6.43907
XP_002007148	GI12776 [Drosophila mojavensis]	0.0102745	6.55007
EFN69485	Protein lin-54-like protein [Camponotus floridanus]	0.0102745	6.55007
XP_001963465	GF20415 [Drosophila ananassae]	0.0102865	5.98348
XP_001984857	GH14806 [Drosophila grimshawi]	0.0102961	5.92459
NP_524547	string [Drosophila melanogaster]	0.010359	6.54265
AAL16723	putative transposase [Ochlerotatus atropalpus]	0.0104639	5.97738
XP_002091732	GE12087 [Drosophila yakuba]	0.0104989	6.08307
XP_001993559	GH13001 [Drosophila grimshawi]	0.0104989	6.08386
XP_002031308	GM24116 [Drosophila sechellia]	0.0104989	6.09755
XP_002065313	GK15382 [Drosophila willistoni]	0.0104989	6.11623
ACC62149	kl-2 1-beta dynein heavy chain [Drosophila mojavensis]	0.0105338	6.5277
XP_002082684	GD11715 [Drosophila simulans]	0.0106545	5.93426
ADI94405	hypothetical protein [Lagopus lagopus scotica]	0.0106545	5.95396
XP_001954448	GF16726 [Drosophila ananassae]	0.0106545	6.52016
XP_003693075	PREDICTED: L-lactate dehydrogenase-like [Apis florea]	0.0107013	5.98056
XP_002087747	GE18188 [Drosophila yakuba]	0.0107013	6.23736
ZP_10104809	hypothetical protein Thini_3491 [Thiothrix nivea DSM 5205]	0.0107297	6.51259
XP_002033689	GM20292 [Drosophila sechellia]	0.0107446	5.88525
XP_002014987	GL18660 [Drosophila persimilis]	0.0107535	5.99999
XP_002067048	GK24232 [Drosophila willistoni]	0.010806	5.89859
XP_001980550	GG17215 [Drosophila erecta]	0.0108699	5.87584
XP_001957480	GF24009 [Drosophila ananassae]	0.0109007	6.49732
XP_001353289	GA19963 [Drosophila pseudoobscura pseudoobscura]	0.0109007	6.49732
XP_002051921	GJ24494 [Drosophila virilis]	0.0109724	6.01062
XP_002000380	GI10195 [Drosophila mojavensis]	0.0109767	5.95172
XP_001973668	GG16215 [Drosophila erecta]	0.0109767	6.05648
XP_002014766	GL18773 [Drosophila persimilis]	0.0109792	5.86398
XP_003736731	GA11508, isoform C [Drosophila pseudoobscura pseudoobscura]	0.0110064	5.86557
YP_001918182	ATPase AAA [Natranaerobius thermophilus JW/NM-WN-LF]	0.01102	6.05126
AEO36108	hypothetical protein [Amblyomma maculatum]	0.0110544	5.91619
NP_001245441	CG17636, isoform B [Drosophila melanogaster]	0.0110544	5.91747
XP_002053811	GJ23139 [Drosophila virilis]	0.0110544	6.48189
XP_002046293	GJ12819 [Drosophila virilis]	0.0110705	5.91492
XP_002022162	GL25481 [Drosophila persimilis]	0.0111203	5.88818
AAW31960	alpha amylase [Drosophila melanogaster]	0.0111319	6.04077
XP_002060869	GK21220 [Drosophila willistoni]	0.0111319	6.04077
XP_002050210	GJ22018 [Drosophila virilis]	0.0112121	5.84762
XP_002089326	GE24787 [Drosophila yakuba]	0.0112121	6.25768
XP_002068550	GK20532 [Drosophila willistoni]	0.0112326	5.85819
XP_001963031	GF15738 [Drosophila ananassae]	0.0112326	5.92687
XP_002057016	GJ16579 [Drosophila virilis]	0.0112497	5.95193
NP_650077	CG17230, isoform A [Drosophila melanogaster]	0.0112685	6.09312
ZP_09944608	SusC/RagA family TonB-linked outer membrane protein [Bacteroides sp. 1_1_6]	0.0113207	5.85134
XP_002071077	GK25605 [Drosophila willistoni]	0.0113207	5.89305
XP_001961159	GF11139 [Drosophila ananassae]	0.0113519	6.45844
XP_001658563	hypothetical protein AaeL_AAEL007654 [Aedes aegypti]	0.0113917	5.88915
XP_002003230	GI23623 [Drosophila mojavensis]	0.0113985	5.84446
NP_001188569	CG32703, isoform C [Drosophila melanogaster]	0.0114797	5.88134
XP_001963952	GF21298 [Drosophila ananassae]	0.0114797	6.0142
XP_002077765	GD22904 [Drosophila simulans]	0.0115039	6.01267
XP_002029754	GM25075 [Drosophila sechellia]	0.0115039	6.24731
XP_002073945	GK12876 [Drosophila willistoni]	0.0115039	6.24929
XP_002117373	hypothetical protein TRIADDRAFT_61380 [Trichoplax adhaerens]	0.0115039	6.44258
XP_001956334	GF24648 [Drosophila ananassae]	0.0115039	6.44258
XP_001994655	GH17359 [Drosophila grimshawi]	0.0115039	6.44258
XP_002028011	GL15062 [Drosophila persimilis]	0.0115443	5.84511
XP_001959082	GF12238 [Drosophila ananassae]	0.0115443	5.8946
XP_002068418	GK20432 [Drosophila willistoni]	0.0115775	5.82232
ADD19203	retrotransposon protein [Glossina morsitans morsitans]	0.0115834	6.43459
XP_003873157	putative vacuolar ATP synthase subunit [Leishmania mexicana MHOM/GT/2001/U1103]	0.0116225	5.99802
XP_001984284	GH16368 [Drosophila grimshawi]	0.0116464	5.81618
XP_001968628	GG24975 [Drosophila erecta]	0.0116464	5.81618
XP_002076572	GD15132 [Drosophila simulans]	0.0116824	6.42655
XP_786600	PREDICTED: hydroxyacylglutathione hydrolase, mitochondrial-like [Strongylocentrotus purpuratus]	0.0117805	5.78823
XP_002068326	GK13466 [Drosophila willistoni]	0.0117805	5.79448
ADD19213	flavin-containing amine oxidase [Glossina morsitans morsitans]	0.0117805	5.80382
XP_002030501	GM24536 [Drosophila sechellia]	0.0117805	5.80781
XP_001989254	GH10154 [Drosophila grimshawi]	0.0117805	5.98713
XP_002059827	GJ15062 [Drosophila virilis]	0.0117805	6.41847
ADJ12661	GA15328 [Drosophila affinis]	0.0117805	6.41847
XP_002047915	GJ13701 [Drosophila virilis]	0.0118268	5.8389
XP_002062491	GK17569 [Drosophila willistoni]	0.0118268	5.97616
XP_001987141	GH20138 [Drosophila grimshawi]	0.0118268	5.97616
ZP_00374029	pol protein [Wolbachia endosymbiont of Drosophila ananassae]	0.0118268	6.41034
XP_002020943	GL16505 [Drosophila persimilis]	0.0118268	6.41034
XP_001688178	AGAP011330-PA [Anopheles gambiae str. PEST]	0.0118558	5.78194
XP_002097686	GE24345 [Drosophila yakuba]	0.0118704	6.44599
XP_002062701	GK19591 [Drosophila willistoni]	0.0118894	5.97064
XP_002030870	GM24347 [Drosophila sechellia]	0.0119255	6.40217
XP_002087911	GE18281 [Drosophila yakuba]	0.011937	5.90563
XP_001507421	PREDICTED: pyruvate kinase isozymes M1/M2-like [Ornithorhynchus anatinus]	0.0119678	5.7714
EKV32260	virulence factor SrfC like protein [Caenispirillum salinarum AK4]	0.0119678	5.82945
XP_002132205	GA25333 [Drosophila pseudoobscura pseudoobscura]	0.0120002	6.39395
XP_002001753	GI15288 [Drosophila mojavensis]	0.0120002	6.39395
XP_002016703	GL11722 [Drosophila persimilis]	0.0120344	6.35185
XP_002046295	GJ12586 [Drosophila virilis]	0.012085	5.95396
XP_002136215	GA26136 [Drosophila pseudoobscura pseudoobscura]	0.0121116	6.38568
XP_002002462	GI12636 [Drosophila mojavensis]	0.0121698	5.75266
XP_001354968	GA15557 [Drosophila pseudoobscura pseudoobscura]	0.0121698	5.94836
XP_002127972	PREDICTED: similar to phosphoglucomutase 2-like 1 [Ciona intestinalis]	0.0121723	5.8131
XP_003226940	PREDICTED: uncharacterized protein C4orf22 homolog [Anolis carolinensis]	0.0121745	5.76291
ABE68625	beta-tubulin [Teleopsis thaii]	0.0121745	6.37736
EJD37827	hypothetical protein AURDEDRAFT_129225 [Auricularia delicata TFB-10046 SS5]	0.0121745	6.37736
XP_002096722	GE24888 [Drosophila yakuba]	0.0121877	5.94274
XP_002024234	GL14926 [Drosophila persimilis]	0.0122544	5.80486
XP_002024591	GL22542 [Drosophila persimilis]	0.0123081	6.369
XP_002082213	GD25329 [Drosophila simulans]	0.0123081	6.369
ACV44473	MIP08202p [Drosophila melanogaster]	0.0123114	5.81556
XP_001968998	GG25175 [Drosophila erecta]	0.0123305	5.83976
XP_002064336	GK20112 [Drosophila willistoni]	0.0123656	6.14964
XP_002007192	GI12518 [Drosophila mojavensis]	0.0124338	5.7924
XP_002006646	GI21175 [Drosophila mojavensis]	0.0124338	5.96926
XP_002065994	GK21154 [Drosophila willistoni]	0.0124338	6.0474
XP_002068830	GK17990 [Drosophila willistoni]	0.0124392	5.74364
ABC73495	CG32227 [Drosophila miranda]	0.0124848	5.7241
NP_611450	CG10822 [Drosophila melanogaster]	0.0124848	5.75331
XP_002068879	GK17793 [Drosophila willistoni]	0.0124848	5.78404
XP_002078408	GD23426 [Drosophila simulans]	0.0124848	5.78823
XP_002068396	GK20442 [Drosophila willistoni]	0.0124848	5.92002
XP_002138872	GA24159 [Drosophila pseudoobscura pseudoobscura]	0.0124848	5.92002
NP_001036757	lost boys [Drosophila melanogaster]	0.0125702	5.77984
XP_002053900	GJ24133 [Drosophila virilis]	0.0125702	5.91428
YP_004372910	cell division protein FtsK/SpoIIIE [Coriobacterium glomerans PW2]	0.0125722	5.71356
XP_002026103	GL16089 [Drosophila persimilis]	0.0125722	5.71533
XP_002098534	GE10426 [Drosophila yakuba]	0.0125722	6.34362
XP_001953899	GF17999 [Drosophila ananassae]	0.0125722	6.34362
XP_001999843	GI22853 [Drosophila mojavensis]	0.0126538	5.76007
NP_523940	tektin C, isoform A [Drosophila melanogaster]	0.0126659	5.90274
XP_001988147	GH10725 [Drosophila grimshawi]	0.0126659	5.90274
XP_002046799	GJ12288 [Drosophila virilis]	0.0126659	6.33505
NP_001246661	pebble, isoform F [Drosophila melanogaster]	0.0126659	6.33505
XP_002019200	GL26232 [Drosophila persimilis]	0.0126659	6.33505
XP_002039149	GM17374 [Drosophila sechellia]	0.0126659	6.33505
XP_002077084	GD24472 [Drosophila simulans]	0.0126906	5.7147
XP_001986406	GH21345 [Drosophila grimshawi]	0.0127119	5.70029
XP_001982157	GG12445 [Drosophila erecta]	0.0127119	5.71423
ZP_11372861	hypothetical protein LEP1GSC041_3742 [Leptospira noguchii str. 2006001870]	0.0127198	5.69762
EJY83922	hypothetical protein OXYTRI_18343 [Oxytricha trifallax]	0.0127555	5.69495
XP_002067137	GK24831 [Drosophila willistoni]	0.0127555	5.7241
NP_609000	CG13991 [Drosophila melanogaster]	0.0128837	5.70096
XP_001867120	phosphoglucomutase [Culex quinquefasciatus]	0.0128837	5.78708
XP_002006026	GI20802 [Drosophila mojavensis]	0.0128837	5.88525
XP_001986187	GH21220 [Drosophila grimshawi]	0.0128837	6.31778
XP_001962090	GF15293 [Drosophila ananassae]	0.0128837	6.31778
AAD34782	unknown [Drosophila melanogaster]	0.0129414	5.74579
XP_002076275	GD15384 [Drosophila simulans]	0.0130152	6.30906
AEY75232	Hsp5, partial [Bactrocera dorsalis]	0.0130255	5.68613
XP_001361258	GA14893 [Drosophila pseudoobscura pseudoobscura]	0.0130255	5.73715
XP_002044593	GM17693 [Drosophila sechellia]	0.0130255	5.87347
ZP_06927572	chromosome segregation ATPase [Gardnerella vaginalis AMD]	0.0131448	5.86755
XP_002091482	GE12219 [Drosophila yakuba]	0.0131839	5.68083
XP_002022602	GL12881 [Drosophila persimilis]	0.0131994	5.86715
XP_002017757	GL17347 [Drosophila persimilis]	0.0132341	5.8616
XP_002005289	GI19162 [Drosophila mojavensis]	0.0132341	5.8616
NP_001003746	acetyl-CoA acetyltransferase, mitochondrial precursor [Danio rerio]	0.0132632	6.29146
XP_002160652	PREDICTED: similar to hAT family dimerisation domain containing protein, expressed [Hydra magnipapillata]	0.0132823	5.91326
XP_001979401	GG15258 [Drosophila erecta]	0.0133422	5.85563
NP_001097774	flyers-cup, isoform E [Drosophila melanogaster]	0.0134366	5.72016
XP_002012349	GI14245 [Drosophila mojavensis]	0.0134366	5.84963
AAS55568	MST98CB [Drosophila simulans]	0.0134366	5.9663
XP_002067088	GK24808 [Drosophila willistoni]	0.0134366	6.28259
XP_002046562	GJ12416 [Drosophila virilis]	0.0134741	6.1679
XP_002011380	GI16031 [Drosophila mojavensis]	0.0134801	5.66041
ADD19448	phosphoglucomutase [Glossina morsitans morsitans]	0.0134801	5.71224
XP_002039537	GM23028 [Drosophila sechellia]	0.0134801	6.27365
AAY55190	IP13950p [Drosophila melanogaster]	0.0134801	6.33197
XP_002102004	GE15287 [Drosophila yakuba]	0.0135706	5.6827
XP_002000504	GI22488 [Drosophila mojavensis]	0.0136199	5.64664
AAL68780	antigen 5-related 3 protein [Anopheles gambiae]	0.0136199	5.64664
NP_724715	CG30350 [Drosophila melanogaster]	0.0136199	5.6587
XP_002094684	GE21961 [Drosophila yakuba]	0.0136199	6.26466
XP_002017753	GL17345 [Drosophila persimilis]	0.0136208	5.83148
XP_002979205	hypothetical protein SELMODRAFT_110542 [Selaginella moellendorffii]	0.0136208	5.83148
XP_001848697	amino acid transporter [Culex quinquefasciatus]	0.0137164	5.6397
XP_001989822	GH19008 [Drosophila grimshawi]	0.0137164	5.68869
XP_002001085	GI22166 [Drosophila mojavensis]	0.0137297	6.25562
ADF77083	CG1691 [Drosophila melanogaster]	0.0137446	5.76586
XP_001989083	GH11526 [Drosophila grimshawi]	0.0137634	5.73823
ADQ64612	hypothetical protein [Bactrocera oleae]	0.013767	5.64491
XP_002070910	GK25413 [Drosophila willistoni]	0.013776	5.61799
XP_002080657	GD10604 [Drosophila simulans]	0.0137799	5.66308
XP_002015891	GL10775 [Drosophila persimilis]	0.0137948	5.61516
XP_002034653	GM21999 [Drosophila sechellia]	0.0137948	5.8131
XP_001600747	PREDICTED: UDP-GlcNAc:betaGal beta-1,3-N-acetylglucosaminyltransferase-like protein 1-like [Nasonia vitripennis]	0.0138208	6.24652
XP_002048299	GJ11424 [Drosophila virilis]	0.0138208	6.24652
XP_001953252	GF17676 [Drosophila ananassae]	0.0138713	5.62573
XP_001843601	conserved hypothetical protein [Culex quinquefasciatus]	0.0138713	5.67519
NP_723314	CG7196, isoform B [Drosophila melanogaster]	0.0139094	5.65239
XP_002085581	GD12231 [Drosophila simulans]	0.0139781	5.80692
AAO39649	AT13908p, partial [Drosophila melanogaster]	0.0139781	6.23736
XP_002021822	GL26291 [Drosophila persimilis]	0.0140327	5.76928
NP_572435	CG1571 [Drosophila melanogaster]	0.0141017	5.80072
XP_002003569	GI17988 [Drosophila mojavensis]	0.0141492	6.22814
XP_002095675	GE22540 [Drosophila yakuba]	0.014205	5.6339
AAY54271	sodium/calcium exchanger [Caenorhabditis remanei]	0.014205	5.79448
XP_001953936	GF18018 [Drosophila ananassae]	0.014205	5.79448
XP_001984932	GH14771 [Drosophila grimshawi]	0.014205	5.79448
XP_001746247	hypothetical protein [Monosiga brevicollis MX1]	0.0142567	5.58659
XP_001956241	GF25110 [Drosophila ananassae]	0.0142567	5.65239
XP_001359639	GA19994 [Drosophila pseudoobscura pseudoobscura]	0.0142848	6.21886
XP_001964425	GF23056 [Drosophila ananassae]	0.0143162	5.64779
ABB76243	kl-2 protein [Drosophila sechellia]	0.0143162	5.64779
ACQ45354	MIP05150p [Drosophila melanogaster]	0.0143162	5.64779
DAA06423	TPA_inf: occludin-related Y protein [Drosophila mojavensis]	0.0144333	5.78194
ZP_10750906	polyribonucleotide nucleotidyltransferase [Caulobacter sp. AP07]	0.0144584	6.20952
XP_002048102	GJ13778 [Drosophila virilis]	0.0145052	5.57209
AAG35632	STATHMIN-13, partial [Drosophila melanogaster]	0.0146341	5.58298
XP_002064413	GK20155 [Drosophila willistoni]	0.0146341	5.58298
XP_001357172	GA12680 [Drosophila pseudoobscura pseudoobscura]	0.0146361	6.20012
XP_002038303	GM10760 [Drosophila sechellia]	0.0146643	5.76928
XP_001359330	GA19834 [Drosophila pseudoobscura pseudoobscura]	0.0146643	5.76928
XP_002086294	GE23060 [Drosophila yakuba]	0.0146677	5.62924
XP_002072975	GK13400 [Drosophila willistoni]	0.0147969	6.19066
XP_001954786	GF18446 [Drosophila ananassae]	0.01485	5.61987
XP_002017289	GL22231 [Drosophila persimilis]	0.0149547	5.61516
XP_002056020	GJ10708 [Drosophila virilis]	0.0149547	5.85921
XP_001356030	GA10053 [Drosophila pseudoobscura pseudoobscura]	0.0149689	6.18114
NP_612101	mitotic spindle density 5 [Drosophila melanogaster]	0.015009	5.75009
XP_001973424	GG13351 [Drosophila erecta]	0.015009	5.75009
EFN63856	Bestrophin-2 [Camponotus floridanus]	0.015009	5.75009
ADD20287	hypothetical conserved protein [Glossina morsitans morsitans]	0.0150575	5.6038
XP_002017293	GL22235 [Drosophila persimilis]	0.0150816	5.72322
XP_002047688	GJ13569 [Drosophila virilis]	0.0150816	5.74364
XP_002011559	GI11031 [Drosophila mojavensis]	0.0150816	5.74364
XP_002076133	GD12025 [Drosophila simulans]	0.0150816	5.74364
XP_001955641	GF18866 [Drosophila ananassae]	0.0150816	5.77637
XP_001957352	GF10377 [Drosophila ananassae]	0.0150816	6.17155
XP_002085783	GD14954 [Drosophila simulans]	0.0151206	5.57533
XP_002023551	GL19861 [Drosophila persimilis]	0.0151231	5.60095
XP_003393806	PREDICTED: LOW QUALITY PROTEIN: centrosomal protein of 120 kDa-like [Bombus terrestris]	0.0152466	5.59618
XP_002104862	GD18228 [Drosophila simulans]	0.0152503	5.52519
ACC62142	kl-2 1-beta dynein heavy chain [Drosophila ananassae]	0.0152503	6.1619
CCA26036	conserved hypothetical protein [Albugo laibachii Nc14]	0.0152503	6.1619
XP_001976479	GG19988 [Drosophila erecta]	0.0152525	5.58803
XP_002315122	predicted protein [Populus trichocarpa]	0.0152723	5.52469
XP_002732131	PREDICTED: major facilitator superfamily domain containing 11-like [Saccoglossus kowalevskii]	0.0153084	5.52984
XP_001359011	GA10590 [Drosophila pseudoobscura pseudoobscura]	0.0153244	5.52167
XP_002074038	GK14425 [Drosophila willistoni]	0.015377	5.51865
XP_002058970	GJ15250 [Drosophila virilis]	0.015377	5.58659
XP_002073375	GK14096 [Drosophila willistoni]	0.0153947	6.02595
EIW61737	peroxisomal 3-ketoacyl-CoA-thiolase [Trametes versicolor FP-101664 SS1]	0.0154663	5.53145
ZP_06693212	conserved hypothetical protein [Acinetobacter sp. SH024]	0.0155011	5.51259
XP_002000252	GI22625 [Drosophila mojavensis]	0.0155469	5.50752
XP_001656965	rho gtpase activating protein [Aedes aegypti]	0.015579	6.14241
XP_002041520	GM16710 [Drosophila sechellia]	0.015579	6.14241
XP_001999857	GI24757 [Drosophila mojavensis]	0.0156519	5.52016
XP_002095333	GE19750 [Drosophila yakuba]	0.0156519	5.56186
XP_002063188	GK19405 [Drosophila willistoni]	0.0156519	5.71092
EFY87569	hypothetical protein MAC_06413 [Metarhizium acridum CQMa 102]	0.0156519	5.71092
XP_002132263	GA25300 [Drosophila pseudoobscura pseudoobscura]	0.0156519	5.78293
XP_001981307	GG12000 [Drosophila erecta]	0.0157509	6.13256
XP_001957746	GF10567 [Drosophila ananassae]	0.0157509	6.13256
YP_101800	arabinose-proton symporter [Bacteroides fragilis YCH46]	0.0157858	5.5545
EJF60906	OPT oligopeptide transporter [Dichomitus squalens LYAD-421 SS1]	0.0159449	5.55745
XP_002077593	GD22984 [Drosophila simulans]	0.0159666	5.69762
AEY75236	Hsp9, partial [Bactrocera dorsalis]	0.01597	5.50689
XP_001998108	GH23773 [Drosophila grimshawi]	0.0160171	6.59967
XP_003955271	hypothetical protein KAFR_0A07010 [Kazachstania africana CBS 2517]	0.0160266	5.55253
XP_002089370	GE19073 [Drosophila yakuba]	0.0161086	5.47879
XP_002063869	GK15906 [Drosophila willistoni]	0.0161086	5.60752
XP_001358375	GA15982 [Drosophila pseudoobscura pseudoobscura]	0.0161086	6.11266
XP_002471893	predicted protein [Postia placenta Mad-698-R]	0.0161086	6.11266
XP_001991207	GH12189 [Drosophila grimshawi]	0.0161304	5.93749
XP_002010577	GI16005 [Drosophila mojavensis]	0.016384	6.10261
XP_002062862	GK19470 [Drosophila willistoni]	0.0164163	5.45844
XP_002056921	GJ16626 [Drosophila virilis]	0.0164163	5.46854
XP_001361007	GA18804 [Drosophila pseudoobscura pseudoobscura]	0.0164163	5.51259
ADD18441	fructose-biphosphate aldolase [Glossina morsitans morsitans]	0.0164163	5.52016
XP_002048436	GJ13968 [Drosophila virilis]	0.0164163	5.53587
XP_002055305	GJ18863 [Drosophila virilis]	0.0164163	5.6101
XP_002055881	GJ10524 [Drosophila virilis]	0.0164163	5.67066
XP_002067094	GK24200 [Drosophila willistoni]	0.0164163	5.75908
XP_002064395	GK20143 [Drosophila willistoni]	0.0164163	5.80241
XP_002054479	GJ24476 [Drosophila virilis]	0.0164163	5.8573
XP_002091080	GE13456 [Drosophila yakuba]	0.0164163	6.09248
NP_001012513	zinc finger protein 510-like [Danio rerio]	0.0164163	6.12808
XP_001983595	GH15982 [Drosophila grimshawi]	0.0165435	5.76716
XP_001962921	GF14190 [Drosophila ananassae]	0.0165517	5.4663
XP_003848216	hypothetical protein MYCGRDRAFT_106278, partial [Zymoseptoria tritici IPO323]	0.0165517	6.19599
XP_002064752	GK15038 [Drosophila willistoni]	0.0165559	6.08229
AFD30556	endophilin B, partial [Chymomyza procnemis]	0.0165559	6.08229
EIE84915	hypothetical protein RO3G_09625 [Rhizopus delemar RA 99-880]	0.0165559	6.08229
XP_001968953	GG24217 [Drosophila erecta]	0.0165721	5.82334
XP_002051175	GJ14645 [Drosophila virilis]	0.0165801	5.65698
XP_001995026	GH22863 [Drosophila grimshawi]	0.0166547	5.45844
XP_001986786	GH20338 [Drosophila grimshawi]	0.0167561	6.07202
XP_002060060	GJ15520 [Drosophila virilis]	0.0167561	6.07202
XP_002022645	GL14648 [Drosophila persimilis]	0.0167561	6.07202
XP_002073431	GK13153 [Drosophila willistoni]	0.0167595	5.83124
ADD19061	pyruvate dehydrogenase E1 alpha subunit [Glossina morsitans morsitans]	0.0170332	6.06168
XP_002003468	GI22366 [Drosophila mojavensis]	0.0171157	5.63622
XP_002073681	GK14237 [Drosophila willistoni]	0.0171157	5.81507
XP_002053466	GJ23898 [Drosophila virilis]	0.0171759	5.49593
ZP_08938512	ABC superfamily ATP binding cassette transporter, ABC/membrane protein [Neisseria wadsworthii 9715]	0.0171928	5.59043
EKC23957	Endo-1,4-beta-xylanase A [Crassostrea gigas]	0.0172491	5.62924
XP_317894	AGAP011414-PA [Anopheles gambiae str. PEST]	0.0172491	6.05126
XP_002053216	GJ23766 [Drosophila virilis]	0.0172491	6.25243
XP_002035964	GM16204 [Drosophila sechellia]	0.0173019	5.43058
NP_610232	phtf [Drosophila melanogaster]	0.0173117	5.44524
XP_001960488	GF13384 [Drosophila ananassae]	0.0173117	5.48189
XP_002051446	GJ12206 [Drosophila virilis]	0.0173117	5.55745
XP_002001751	GI17021 [Drosophila mojavensis]	0.0173494	5.40871
XP_002186955	PREDICTED: uridine phosphorylase 2 [Taeniopygia guttata]	0.0173758	5.46159
XP_002081368	GD10979 [Drosophila simulans]	0.0173917	6.48291
XP_001969558	GG23895 [Drosophila erecta]	0.0174064	5.57597
AAW23309	gamma dynein heavy chain [Drosophila guanche]	0.0174064	6.04077
YP_006865044	TetR-type transcriptional regulator [Bifidobacterium asteroides PRL2011]	0.0174064	6.04077
XP_002066011	GK21197 [Drosophila willistoni]	0.0175396	5.41644
XP_002032014	GM23748 [Drosophila sechellia]	0.0175434	5.39888
XP_002050362	GJ22114 [Drosophila virilis]	0.0177324	6.29934
XP_001983256	GH15689 [Drosophila grimshawi]	0.0177835	5.55843
XP_002070802	GK10830 [Drosophila willistoni]	0.0177836	5.40422
XP_003485557	PREDICTED: hypothetical protein LOC100740206 [Bombus impatiens]	0.0177836	5.46106
CCK68513	hypothetical protein KNAG_0B00650 [Kazachstania naganishii CBS 8797]	0.0178751	5.60095
XP_001985585	GH14425 [Drosophila grimshawi]	0.017911	6.01955
XP_002020864	GL16129 [Drosophila persimilis]	0.0179234	5.43459
XP_001959939	GF13119 [Drosophila ananassae]	0.0179272	6.40631
XP_002076670	GD15082 [Drosophila simulans]	0.0179665	5.45341
BAE96011	glyceraldehyde-3-phosphate dehydrogenase [Bombyx mori]	0.018032	5.85203
XP_001653243	phosphatidylserine synthase [Aedes aegypti]	0.0181634	5.369
XP_001658247	dynein heavy chain [Aedes aegypti]	0.0181634	6.00882
XP_002005106	GI20290 [Drosophila mojavensis]	0.018194	5.369
XP_001356185	GA10587 [Drosophila pseudoobscura pseudoobscura]	0.018194	5.48785
XP_001955385	GF18734 [Drosophila ananassae]	0.01829	5.36564
XP_001356668	GA17808 [Drosophila pseudoobscura pseudoobscura]	0.0183031	5.48309
XP_002092649	GE14309 [Drosophila yakuba]	0.0183302	5.95543
XP_002068090	GK12348 [Drosophila willistoni]	0.0183802	5.99802
XP_002137008	GA26821 [Drosophila pseudoobscura pseudoobscura]	0.0185149	5.35552
ZP_06142192	hypothetical protein RflaF_03070 [Ruminococcus flavefaciens FD-1]	0.0185149	5.37319
XP_001962764	GF14268 [Drosophila ananassae]	0.0185149	5.40544
XP_002106058	GD16327 [Drosophila simulans]	0.0185149	5.42924
AAL90068	AT13740p [Drosophila melanogaster]	0.0185149	5.47232
XP_002009296	GI11323 [Drosophila mojavensis]	0.0186124	5.98713
XP_002258547	hypothetical protein, conserved in Plasmodium species [Plasmodium knowlesi strain H]	0.0186124	5.98713
XP_002068026	GK10791 [Drosophila willistoni]	0.0187432	5.46146
XP_002104858	GD21179 [Drosophila simulans]	0.0187432	5.53332
XP_003689859	PREDICTED: DC-STAMP domain-containing protein 1-like [Apis florea]	0.0188839	5.97616
XP_001863551	receptor tyrosine phosphatase type r2a [Culex quinquefasciatus]	0.0188839	5.97616
XP_002031027	GM24251 [Drosophila sechellia]	0.0189431	5.35636
AEY75233	Hsp6, partial [Bactrocera dorsalis]	0.0191251	5.42386
XP_002048913	GJ21055 [Drosophila virilis]	0.0191277	5.36153
XP_002060988	GK10684 [Drosophila willistoni]	0.0191678	5.32817
XP_002007182	GI12524 [Drosophila mojavensis]	0.0191848	5.34148
NP_729429	orb2, isoform A [Drosophila melanogaster]	0.0192525	5.34362
XP_001357589	GA13804 [Drosophila pseudoobscura pseudoobscura]	0.0192995	5.54265
XP_002072267	GK22422 [Drosophila willistoni]	0.0193751	5.52593
XP_003537790	PREDICTED: uncharacterized protein LOC100792853 [Glycine max]	0.0194093	5.95396
XP_001992370	GH24712 [Drosophila grimshawi]	0.0194304	5.3912
XP_001998877	GI23389 [Drosophila mojavensis]	0.0194527	5.53519
XP_002070057	GK11229 [Drosophila willistoni]	0.0194527	5.53519
XP_001984741	GH16635 [Drosophila grimshawi]	0.019537	5.32428
XP_002032640	GM20896 [Drosophila sechellia]	0.019537	5.32428
XP_002012075	GI16633 [Drosophila mojavensis]	0.0196016	5.51348
XP_002050735	GJ20045 [Drosophila virilis]	0.0196057	5.32644
XP_001657331	sex-determining protein fem-1 [Aedes aegypti]	0.0196057	5.5277
XP_002033100	GM21131 [Drosophila sechellia]	0.0196057	5.94274
ADQ64544	hypothetical protein [Bactrocera oleae]	0.0197814	5.81997
XP_001956216	GF25097 [Drosophila ananassae]	0.0198062	5.31778
XP_001990496	GH18215 [Drosophila grimshawi]	0.0198062	5.31778
XP_002089280	GE19028 [Drosophila yakuba]	0.0198062	5.37458
XP_002033023	GM20636 [Drosophila sechellia]	0.0198062	5.37458
XP_002103209	GD19085 [Drosophila simulans]	0.0198309	5.29676
ADD20147	solute carrier family 2 [Glossina morsitans morsitans]	0.0198349	5.29777
XP_002138405	GA24751 [Drosophila pseudoobscura pseudoobscura]	0.0198856	5.40595
XP_001984074	GH15209 [Drosophila grimshawi]	0.0199787	5.63912
XP_002071051	GK25588 [Drosophila willistoni]	0.0199997	5.31778
XP_002053584	GJ23270 [Drosophila virilis]	0.0200498	5.51259
ZP_03515388	succinate dehydrogenase flavoprotein subunit [Rhizobium etli IE4771]	0.0201533	5.92002
ZP_09167683	Ferredoxin--NAD(+) reductase [Frankia sp. CN3]	0.0201533	5.92002
XP_001958510	GF10958 [Drosophila ananassae]	0.020216	5.28259
XP_002412953	hypothetical protein IscW_ISCW012587 [Ixodes scapularis]	0.0202372	5.30029
XP_002059910	GJ15101 [Drosophila virilis]	0.0204086	5.27066
XP_002020374	GL13951 [Drosophila persimilis]	0.0204086	5.49732
XP_003493688	PREDICTED: fidgetin-like protein 1-like [Bombus impatiens]	0.0204284	5.90852
XP_001996634	GH19681 [Drosophila grimshawi]	0.0204284	5.90852
XP_773530	hypothetical protein CNBI1440 [Cryptococcus neoformans var. neoformans B-3501A]	0.0204284	5.90852
XP_002047048	GJ12141 [Drosophila virilis]	0.0204871	6.13764
XP_002086237	GE23029 [Drosophila yakuba]	0.0205435	5.28703
XP_002105202	GD18047 [Drosophila simulans]	0.0205435	5.37672
XP_002003790	GI18099 [Drosophila mojavensis]	0.0205435	5.48963
XP_002048778	GJ21233 [Drosophila virilis]	0.0205435	5.48963
XP_002082736	GD25077 [Drosophila simulans]	0.0206203	5.34077
XP_002055790	GJ10577 [Drosophila virilis]	0.0206492	5.28259
Q71QI0	RecName: Full=Snake venom serine protease KN7 homolog	0.020672	5.89693
XP_002059439	GJ18733 [Drosophila virilis]	0.020672	5.89693
EGB12172	hypothetical protein AURANDRAFT_36241 [Aureococcus anophagefferens]	0.0207421	5.48189
XP_002091859	GE13881 [Drosophila yakuba]	0.0207421	5.48189
XP_003701837	PREDICTED: cytochrome c oxidase subunit 4 isoform 1, mitochondrial-like [Megachile rotundata]	0.0209924	5.33648
XP_002049364	GJ21546 [Drosophila virilis]	0.0210213	5.88525
XP_002071776	GK10168 [Drosophila willistoni]	0.0210213	5.88525
XP_003768578	PREDICTED: protein hid-1 homolog [Sarcophilus harrisii]	0.0211416	5.32356
XP_002007662	GI13065 [Drosophila mojavensis]	0.021223	5.24286
XP_002054745	GJ22634 [Drosophila virilis]	0.0212515	5.65207
ADX35953	AT09970p [Drosophila melanogaster]	0.0212626	5.26015
XP_001952884	GF17500 [Drosophila ananassae]	0.0212768	5.23429
XP_002155689	PREDICTED: similar to predicted protein [Hydra magnipapillata]	0.0213002	5.87347
XP_001358519	GA16196 [Drosophila pseudoobscura pseudoobscura]	0.0213416	5.47535
XP_002059482	GJ19005 [Drosophila virilis]	0.0214022	5.31197
XP_002135340	GA28491 [Drosophila pseudoobscura pseudoobscura]	0.0214022	5.40728
XP_002019841	GL11991 [Drosophila persimilis]	0.0216677	5.8616
XP_002004889	GI20165 [Drosophila mojavensis]	0.0216677	5.8616
ADL59625	MIP24405p [Drosophila melanogaster]	0.021797	5.23275
XP_002006839	GI18371 [Drosophila mojavensis]	0.0219004	5.67373
XP_002012192	GI16835 [Drosophila mojavensis]	0.0219962	5.44258
XP_001358764	GA12404 [Drosophila pseudoobscura pseudoobscura]	0.0220059	5.84963
XP_002014200	GL19072 [Drosophila persimilis]	0.0221741	5.28851
DAA06417	TPA_inf: protein phosphatase [Drosophila ananassae]	0.0222046	5.43459
XP_003231791	hypothetical protein TERG_07410 [Trichophyton rubrum CBS 118892]	0.0223927	5.83755
XP_002014205	GL19070 [Drosophila persimilis]	0.0224963	5.42655
NP_608764	CG8837 [Drosophila melanogaster]	0.0225047	5.21886
XP_002046607	GJ12391 [Drosophila virilis]	0.0225047	5.22196
XP_001961695	GF15095 [Drosophila ananassae]	0.0227602	5.41847
ACC62134	kl-3 gamma dynein heavy chain [Drosophila ananassae]	0.0227602	5.82538
XP_002066979	GK24269 [Drosophila willistoni]	0.0227602	5.89155
XP_002081354	GD10971 [Drosophila simulans]	0.0228852	5.41847
XP_002015515	GL11117 [Drosophila persimilis]	0.0228942	5.20952
AAC47288	Dreg-3 protein [Drosophila melanogaster]	0.0230098	5.41034
XP_001994931	GH13365 [Drosophila grimshawi]	0.0230098	5.41034
XP_001956213	GF25094 [Drosophila ananassae]	0.023076	5.8131
XP_001994679	GH14769 [Drosophila grimshawi]	0.023076	5.8131
XP_002062607	GK16568 [Drosophila willistoni]	0.023076	5.8131
XP_002002253	GI17284 [Drosophila mojavensis]	0.0231469	5.1954
ZP_11346595	protein-tyrosine sulfotransferase [Glaciecola lipolytica E3]	0.0231469	5.1954
XP_001658126	4-nitrophenylphosphatase [Aedes aegypti]	0.0231469	5.40217
NP_610838	CG13326 [Drosophila melanogaster]	0.0231469	5.40217
XP_002001106	GI10599 [Drosophila mojavensis]	0.0231469	5.40217
AEE62053	unknown [Dendroctonus ponderosae]	0.0231469	5.40303
XP_001966081	GF19492 [Drosophila ananassae]	0.0232472	5.16513
XP_001991646	GH12769 [Drosophila grimshawi]	0.0233552	5.16605
XP_002030683	GM24447 [Drosophila sechellia]	0.0234138	5.24652
XP_001998262	GI23730 [Drosophila mojavensis]	0.0234138	5.30847
XP_001961048	GF11201 [Drosophila ananassae]	0.0234287	5.16384
XP_001957917	GF10653 [Drosophila ananassae]	0.023584	5.18114
CBE66577	CG10252-PA [Drosophila ananassae]	0.023584	6.15613
XP_001998402	GI23945 [Drosophila mojavensis]	0.0235875	5.24042
XP_001845195	ubiquitin-conjugating enzyme E2-230k [Culex quinquefasciatus]	0.023679	5.38568
NP_001015505	male fertility factor kl2, partial [Drosophila melanogaster]	0.0237374	5.78823
EJK52674	hypothetical protein THAOC_28024 [Thalassiosira oceanica]	0.0237374	5.78823
XP_003736241	GA15947, isoform C [Drosophila pseudoobscura pseudoobscura]	0.0238788	6.08582
XP_001986587	GH20443 [Drosophila grimshawi]	0.0239182	5.37736
ABC73441	CG13930 [Drosophila miranda]	0.0239182	5.37736
ADD18590	purine nucleoside phosphorylase [Glossina morsitans morsitans]	0.0240419	5.91701
XP_002008092	GI12016 [Drosophila mojavensis]	0.0240506	5.38899
XP_002069866	GK11339 [Drosophila willistoni]	0.0240733	5.77563
XP_002051748	GJ10640 [Drosophila virilis]	0.0240733	5.77563
XP_003662341	hypothetical protein MYCTH_2302881 [Myceliophthora thermophila ATCC 42464]	0.0240733	5.77563
XP_002068478	GK20399 [Drosophila willistoni]	0.0241564	5.369
EJY83078	hypothetical protein OXYTRI_19303 [Oxytricha trifallax]	0.0241564	5.369
XP_002002194	GI13947 [Drosophila mojavensis]	0.024455	5.15219
XP_002021663	GL26632 [Drosophila persimilis]	0.024455	5.36059
XP_002031983	GM26309 [Drosophila sechellia]	0.0245137	5.22386
NP_723158	stathmin, isoform A [Drosophila melanogaster]	0.0245672	5.28592
XP_001956121	GF24750 [Drosophila ananassae]	0.0245672	5.32836
XP_002138914	GA24136 [Drosophila pseudoobscura pseudoobscura]	0.0248938	5.51782
XP_001959596	GF12949 [Drosophila ananassae]	0.0249074	5.75009
XP_002009539	GI15409 [Drosophila mojavensis]	0.0249625	5.13749
ADB91415	MIP15848p [Drosophila melanogaster]	0.0249946	5.11266
XP_002023843	GL27291 [Drosophila persimilis]	0.0249946	5.1663
XP_001953588	GF17839 [Drosophila ananassae]	0.0249946	5.34362
XP_001984205	GH15139 [Drosophila grimshawi]	0.0249946	5.34362
XP_002069909	GK11772 [Drosophila willistoni]	0.0249946	5.63659
YP_005168745	DNA topoisomerase I [Desulfovibrio desulfuricans ND132]	0.025065	5.13256
XP_002085451	GD12302 [Drosophila simulans]	0.0252777	5.17795
XP_002098455	GE23936 [Drosophila yakuba]	0.0252777	5.73715
XP_002052467	GJ21452 [Drosophila virilis]	0.0252777	5.73715
XP_001984348	GH16406 [Drosophila grimshawi]	0.025364	5.19504
XP_002038719	GM10971 [Drosophila sechellia]	0.0254721	5.09248
XP_002001084	GI22167 [Drosophila mojavensis]	0.0255799	5.11766
ABM65758	trypsin [Portunus pelagicus]	0.025778	5.11266
NP_688816	deoxynucleoside kinase family protein [Streptococcus agalactiae 2603V/R]	0.0257797	5.08841
XP_001953218	GF17658 [Drosophila ananassae]	0.025833	5.08433
XP_001986399	GH21341 [Drosophila grimshawi]	0.025833	5.31778
XP_002100557	GE17131 [Drosophila yakuba]	0.025833	5.31778
XP_002068315	GK25428 [Drosophila willistoni]	0.025833	5.31778
XP_002003729	GI18069 [Drosophila mojavensis]	0.025833	5.31778
XP_002023511	GL20155 [Drosophila persimilis]	0.025833	5.31778
XP_001987877	GH22156 [Drosophila grimshawi]	0.025833	5.31778
EGI64147	Thioredoxin-2 [Acromyrmex echinatior]	0.0258415	5.08082
XP_001976596	GG19932 [Drosophila erecta]	0.0260548	5.71092
XP_002057184	GJ16955 [Drosophila virilis]	0.0260548	5.71092
XP_001958201	GF10804 [Drosophila ananassae]	0.0260548	5.71092
XP_001358020	GA18009 [Drosophila pseudoobscura pseudoobscura]	0.0264164	5.08796
XP_002032791	GM20974 [Drosophila sechellia]	0.0264177	5.06789
NP_570022	CG2681 [Drosophila melanogaster]	0.0264177	5.06789
XP_002018664	GL25917 [Drosophila persimilis]	0.0264177	5.41034
XP_002047307	GJ13363 [Drosophila virilis]	0.0264402	5.15219
AAM76432	gamma dynein heavy chain [Drosophila biarmipes]	0.0264402	5.30029
CCE78959	Piso0_000995 [Millerozyma farinosa CBS 7064]	0.0264402	5.69762
ADD19033	hypothetical conserved protein [Glossina morsitans morsitans]	0.0264402	5.69762
XP_001966136	GF19513 [Drosophila ananassae]	0.0264402	5.69762
XP_001654055	sodium/dicarboxylate cotransporter, putative [Aedes aegypti]	0.0264733	5.08739
XP_001663450	hypothetical protein AaeL_AAEL013304 [Aedes aegypti]	0.0264733	5.15369
XP_002258004	hypothetical protein, conserved in Plasmodium species [Plasmodium knowlesi strain H]	0.0264798	5.09654
XP_002071868	GK10221 [Drosophila willistoni]	0.0265134	5.06686
XP_001954858	GF16532 [Drosophila ananassae]	0.0265875	5.17018
XP_002002087	GI14160 [Drosophila mojavensis]	0.0266137	5.07659
XP_001843195	aldose 1-epimerase [Culex quinquefasciatus]	0.0267637	5.41125
XP_002062280	GK17459 [Drosophila willistoni]	0.0268379	5.07716
NP_001097257	CG34222 [Drosophila melanogaster]	0.0268379	5.92544
XP_002078756	GD23594 [Drosophila simulans]	0.0268385	5.6842
ADD20075	hypothetical conserved protein [Glossina morsitans morsitans]	0.0269968	5.07202
XP_002064665	GK23987 [Drosophila willistoni]	0.0271011	5.13256
XP_002021609	GL26603 [Drosophila persimilis]	0.0274602	5.47813
XP_001954013	GF18061 [Drosophila ananassae]	0.0274602	5.6682
YP_006067947	glucosyltransferase-I [Streptococcus salivarius 57.I]	0.0274743	5.08507
XP_001963484	GF20266 [Drosophila ananassae]	0.0274881	5.03444
XP_001987806	GH22114 [Drosophila grimshawi]	0.0276149	5.05648
XP_002052919	GJ19571 [Drosophila virilis]	0.0277532	5.26466
XP_002067324	GK16240 [Drosophila willistoni]	0.0278582	5.65698
XP_002024590	GL22543 [Drosophila persimilis]	0.0278582	5.65698
XP_001962277	GF15387 [Drosophila ananassae]	0.0278582	5.65698
XP_001356811	GA20558 [Drosophila pseudoobscura pseudoobscura]	0.0281479	5.25562
XP_001961930	GF14691 [Drosophila ananassae]	0.0283037	5.04077
XP_002005727	GI18917 [Drosophila mojavensis]	0.0283599	5.0302
XP_001980089	GG16943 [Drosophila erecta]	0.0284113	5.02548
AAL28854	LD22256p [Drosophila melanogaster]	0.0284113	5.09924
XP_001965439	GF22449 [Drosophila ananassae]	0.0284113	5.09924
XP_002136937	GA26940 [Drosophila pseudoobscura pseudoobscura]	0.0284113	5.24652
CCG18675	putative lysophospholipid acyltransferase (LPLAT) superfamily [Taylorella equigenitalis 14/56]	0.0284113	5.24652
XP_001961292	GF11068 [Drosophila ananassae]	0.0286157	4.99802
XP_002064389	GK19723 [Drosophila willistoni]	0.0287558	4.9944
NP_727103	lethal (1) G0148 [Drosophila melanogaster]	0.0287558	4.9944
ADD18449	putative RNA methylase [Glossina morsitans morsitans]	0.0287558	5.20557
XP_002004115	GI19175 [Drosophila mojavensis]	0.0287558	5.23736
XP_002051977	GJ17296 [Drosophila virilis]	0.0287558	5.23736
XP_001360885	GA16380 [Drosophila pseudoobscura pseudoobscura]	0.0287558	5.27715
XP_002100086	GE16848 [Drosophila yakuba]	0.0287558	5.62924
XP_001953580	GF17158 [Drosophila ananassae]	0.0287558	5.62924
XP_002001993	GI17137 [Drosophila mojavensis]	0.0287558	5.62924
YP_001224331	hypothetical protein SynWH7803_0608 [Synechococcus sp. WH 7803]	0.0287558	5.62924
XP_002018328	GL17652 [Drosophila persimilis]	0.0288366	5.08569
ABK91833	NADH dehydrogenase subunit 2 [Artemia franciscana]	0.0288366	5.08569
XP_001966779	GF19101 [Drosophila ananassae]	0.0288565	4.98713
XP_002049231	GJ21472 [Drosophila virilis]	0.0288565	4.98713
NP_523714	vismay, isoform A [Drosophila melanogaster]	0.0291488	5.07887
DAA05699	TPA: dynein heavy chain [Drosophila pseudoobscura]	0.0293215	5.61516
XP_002049588	GJ20671 [Drosophila virilis]	0.0293416	5.84903
XP_002009552	GI15174 [Drosophila mojavensis]	0.0294426	5.07202
ADQ64585	hypothetical protein [Bactrocera oleae]	0.0294545	5.21886
XP_312777	AGAP003090-PA [Anopheles gambiae str. PEST]	0.0295234	4.97836
B7FF07	RecName: Full=WD repeat-containing protein on Y chromosome	0.0298577	5.20952
XP_001356708	GA16856 [Drosophila pseudoobscura pseudoobscura]	0.0298577	5.60095
XP_002042422	GM23344 [Drosophila sechellia]	0.0298946	4.9614
XP_001990537	GH19407 [Drosophila grimshawi]	0.0300035	4.99258
XP_002068859	GK17802 [Drosophila willistoni]	0.030011	4.95769
XP_002064451	GK23857 [Drosophila willistoni]	0.030011	4.9651
XP_002028905	GL15334 [Drosophila persimilis]	0.0301417	4.95396
XP_001993650	GH20888 [Drosophila grimshawi]	0.0301417	5.20012
XP_003513496	PREDICTED: WD repeat-containing protein WRAP73-like, partial [Cricetulus griseus]	0.0301417	5.20012
XP_001648041	hypothetical protein AaeL_AAEL014112 [Aedes aegypti]	0.0302102	5.05126
XP_002082254	GD11473 [Drosophila simulans]	0.0302393	4.95023
XP_001955008	GF16464 [Drosophila ananassae]	0.0302393	5.07887
EEC75286	hypothetical protein OsI_11627 [Oryza sativa Indica Group]	0.0302914	5.58659
XP_002013993	GL23096 [Drosophila persimilis]	0.0303833	5.38958
XP_002001246	GI22080 [Drosophila mojavensis]	0.0307118	5.06651
XP_001663541	protein phosphatase-7 [Aedes aegypti]	0.0309106	5.57209
XP_002046253	GJ12612 [Drosophila virilis]	0.0309106	5.57209
XP_003690909	PREDICTED: mediator of DNA damage checkpoint protein 1-like [Apis florea]	0.0309579	5.18114
XP_002062989	GK21621 [Drosophila willistoni]	0.0310392	4.93142
XP_001985850	GH20864 [Drosophila grimshawi]	0.0311574	4.93709
XP_002072697	GK13547 [Drosophila willistoni]	0.0311574	4.96288
NP_650674	CG7794 [Drosophila melanogaster]	0.0311574	5.03474
XP_002092972	GE21064 [Drosophila yakuba]	0.0314763	5.55745
XP_002063245	GK21821 [Drosophila willistoni]	0.0314763	5.55745
YP_004511405	prepilin peptidase [Methylomonas methanica MC09]	0.0314763	5.55745
XP_002092137	GE11834 [Drosophila yakuba]	0.0315764	4.92002
XP_002056213	GJ10812 [Drosophila virilis]	0.0317389	5.1698
AEJ88366	heat shock protein 40 [Bactrocera dorsalis]	0.0317766	4.91236
XP_001957935	GF23766 [Drosophila ananassae]	0.0319871	4.91017
ADU59484	kl3 [Drosophila recens]	0.0320629	5.54265
XP_002095611	GE19605 [Drosophila yakuba]	0.0320629	5.54265
XP_002069073	GK24050 [Drosophila willistoni]	0.0320629	5.89605
XP_001986926	GH20256 [Drosophila grimshawi]	0.0320827	4.9251
XP_001850398	valyl-tRNA synthetase [Culex quinquefasciatus]	0.0322256	4.93709
XP_001361783	GA19540 [Drosophila pseudoobscura pseudoobscura]	0.0322455	5.00163
XP_001959464	GF12889 [Drosophila ananassae]	0.0322455	5.00163
ZP_10921302	peptidoglycan-binding LysM [Paenibacillus sp. JC66]	0.0323223	4.89693
ADQ64433	hypothetical protein [Bactrocera oleae]	0.0323504	4.89693
XP_001958966	GF12292 [Drosophila ananassae]	0.0325164	5.5277
XP_002043619	GM16187 [Drosophila sechellia]	0.0325164	5.5277
XP_002052009	GJ17315 [Drosophila virilis]	0.0325164	5.5277
XP_001848831	endothelin-converting enzyme 1 [Culex quinquefasciatus]	0.0325945	4.92573
XP_001953992	GF16960 [Drosophila ananassae]	0.0326276	5.30614
AAL48025	LD30968p [Drosophila melanogaster]	0.0328788	4.98713
XP_002011537	GI11083 [Drosophila mojavensis]	0.0328867	5.13256
XP_002054940	GJ19063 [Drosophila virilis]	0.0328867	5.13256
XP_002132450	GA25469 [Drosophila pseudoobscura pseudoobscura]	0.033016	5.52743
ADJ11899	GA20218 [Drosophila miranda]	0.0331235	4.87741
XP_001990438	GH18239 [Drosophila grimshawi]	0.0334213	4.87347
XP_001961698	GF15098 [Drosophila ananassae]	0.0334213	4.92002
XP_001990122	GH19166 [Drosophila grimshawi]	0.0335154	4.91793
ADD20590	putative zinc transporter [Glossina morsitans morsitans]	0.0335818	4.93331
XP_001361405	GA15267 [Drosophila pseudoobscura pseudoobscura]	0.0335859	4.97248
XP_002070434	GK11032 [Drosophila willistoni]	0.0336986	4.90274
XP_002068944	GK17751 [Drosophila willistoni]	0.0338212	5.12653
ZP_08678158	hypothetical membrane spanning protein [Sporosarcina newyorkensis 2681]	0.0338212	5.49732
AAA28278	transposase, partial [Ctenocephalides felis]	0.0344031	5.10261
XP_001352907	GA17756 [Drosophila pseudoobscura pseudoobscura]	0.0344553	4.84963
XP_002049894	GJ20498 [Drosophila virilis]	0.0345824	5.1428
XP_001993305	GH13143 [Drosophila grimshawi]	0.0345824	5.48189
XP_002046271	GJ12805 [Drosophila virilis]	0.0345824	5.48189
XP_001959566	GF11982 [Drosophila ananassae]	0.0346816	4.95023
XP_001355888	GA19123 [Drosophila pseudoobscura pseudoobscura]	0.0346816	4.95023
XP_001984886	GH14795 [Drosophila grimshawi]	0.0348411	4.87937
XP_001954155	GF16889 [Drosophila ananassae]	0.0348457	4.84963
AEV21242	lysergyl peptide synthetase subunit 1 LPS1 [Epichloe typhina]	0.0348519	4.88632
ZP_01749528	transcriptional regulator, AraC family protein [Roseobacter sp. CCS2]	0.035296	4.83235
XP_002084320	GD12896 [Drosophila simulans]	0.035296	5.4663
XP_002045757	GM16564 [Drosophila sechellia]	0.0353297	4.82945
AAL39405	GM05016p [Drosophila melanogaster]	0.035349	4.9352
XP_971117	PREDICTED: similar to putative phosphoglycerate mutase [Tribolium castaneum]	0.0353931	4.83452
ACH56892	saccharopine dehydrogenase domain-containing protein [Simulium vittatum]	0.035431	4.82538
XP_002009227	GI11369 [Drosophila mojavensis]	0.035431	4.82538
XP_001978678	GG17547 [Drosophila erecta]	0.0356236	4.8616
XP_001999929	GI22810 [Drosophila mojavensis]	0.035765	5.41472
XP_002068810	GK17830 [Drosophila willistoni]	0.0359432	4.82538
AAL47978	GH09538p [Drosophila melanogaster]	0.0359432	4.85563
XP_001965339	GF24632 [Drosophila ananassae]	0.0360328	4.87544
XP_001958495	GF23486 [Drosophila ananassae]	0.0362706	4.81618
XP_002064713	GK15077 [Drosophila willistoni]	0.0362706	5.06168
XP_002066695	GK24624 [Drosophila willistoni]	0.0362706	5.06168
ADD20186	hypothetical conserved protein [Glossina morsitans morsitans]	0.0363055	4.83755
NP_649172	CG14183 [Drosophila melanogaster]	0.0365208	4.80427
XP_001983233	GH15699 [Drosophila grimshawi]	0.0368733	5.05126
XP_002004826	GI20131 [Drosophila mojavensis]	0.0368733	5.05126
XP_002047631	GJ13548 [Drosophila virilis]	0.0373674	4.79573
EFA12307	hypothetical protein TcasGA2_TC016102 [Tribolium castaneum]	0.0373674	4.89693
EHJ75449	hypothetical protein KGM_13338 [Danaus plexippus]	0.0373674	5.04077
XP_002006112	GI20855 [Drosophila mojavensis]	0.0373674	5.41847
XP_001651753	ubiquitin-protein ligase [Aedes aegypti]	0.0373674	5.41847
XP_002050963	GJ19910 [Drosophila virilis]	0.0373674	5.41847
XP_002044572	GM19975 [Drosophila sechellia]	0.0373674	5.41847
XP_002059360	GJ17730 [Drosophila virilis]	0.0373674	5.41847
NP_001245657	drosophila Nna1 ortholog, isoform G [Drosophila melanogaster]	0.037403	4.8131
ABJ74531	nompA [Drosophila miranda]	0.037465	4.91428
XP_001996854	GH23824 [Drosophila grimshawi]	0.0375901	4.88915
XP_002063565	GK21345 [Drosophila willistoni]	0.0375901	4.88915
AAM53609	glutathione S-transferase D11 [Anopheles gambiae]	0.0378099	4.78571
XP_001953621	GF17855 [Drosophila ananassae]	0.0379936	4.7714
XP_002008575	GI11742 [Drosophila mojavensis]	0.0380259	4.78683
XP_001958362	GF10881 [Drosophila ananassae]	0.0381563	4.78404
XP_002101975	GE15307 [Drosophila yakuba]	0.0383238	4.80692
XP_002094439	GE20201 [Drosophila yakuba]	0.0383238	5.01955
XP_001960023	GF11741 [Drosophila ananassae]	0.0383772	4.87505
XP_002008125	GI13325 [Drosophila mojavensis]	0.038385	4.76928
XP_002048134	GJ13794 [Drosophila virilis]	0.0383946	4.87347
XP_001955492	GF16226 [Drosophila ananassae]	0.0387912	4.86398
ADD19046	hypothetical conserved protein [Glossina morsitans morsitans]	0.0387912	5.00882
XP_001653307	kinase suppressor of ras (ksr) [Aedes aegypti]	0.0387912	5.38568
XP_001962421	GF15454 [Drosophila ananassae]	0.0387912	5.38568
YP_003247071	hypothetical protein Metvu_0731 [Methanocaldococcus vulcanius M7]	0.0387912	5.38568
XP_002035678	GM14831 [Drosophila sechellia]	0.0388504	4.79448
XP_002048563	GJ11287 [Drosophila virilis]	0.0393055	4.85443
XP_002015027	GL18641 [Drosophila persimilis]	0.0393217	4.75523
XP_002091659	GE12127 [Drosophila yakuba]	0.0393301	4.74687
XP_003736963	GA15779 [Drosophila pseudoobscura pseudoobscura]	0.0393301	4.88732
ACN94705	GA10033 [Drosophila miranda]	0.0393301	4.99802
XP_003736348	GA27045, isoform B [Drosophila pseudoobscura pseudoobscura]	0.0393301	5.23586
XP_001952889	GF17502 [Drosophila ananassae]	0.0393301	5.27155
XP_001996015	GH14263 [Drosophila grimshawi]	0.0393986	4.73901
ADD20387	aldo-keto reductase [Glossina morsitans morsitans]	0.0394466	4.84963
XP_001986836	GH21591 [Drosophila grimshawi]	0.0394466	4.84963
XP_001993794	GH21724 [Drosophila grimshawi]	0.0394466	5.369
CAT02601	hypothetical protein [Torque teno virus]	0.0396772	4.79032
EKG18929	Glycogen synthase [Macrophomina phaseolina MS6]	0.039802	4.98713
YP_374310	hypothetical protein Plut_0379 [Chlorobium luteolum DSM 273]	0.0399571	4.84159
XP_002065502	GK15485 [Drosophila willistoni]	0.0402691	4.72737
XP_002064825	GK15140 [Drosophila willistoni]	0.0402691	4.73571
XP_002060034	GJ15510 [Drosophila virilis]	0.0402691	4.7386
XP_001989257	GH11625 [Drosophila grimshawi]	0.0402691	5.35213
BAJ78684	RNA polymerase II largest subunit [Papilio polytes]	0.0402691	5.35213
XP_001664010	hypothetical protein AaeL_AAEL013815 [Aedes aegypti]	0.0402691	5.35213
XP_001760406	predicted protein [Physcomitrella patens subsp. patens]	0.0402691	5.5555
XP_002068694	GK17890 [Drosophila willistoni]	0.0402738	4.97616
ZP_05854809	polysaccharide lyase family 8, super-sandwich domain protein [Blautia hansenii DSM 20583]	0.040418	4.71658
XP_001358508	GA11123 [Drosophila pseudoobscura pseudoobscura]	0.0407205	4.98626
XP_003245892	PREDICTED: hypothetical protein LOC100575767 [Acyrthosiphon pisum]	0.0407624	4.71092
XP_001984959	GH14760 [Drosophila grimshawi]	0.0407624	4.73715
XP_002068494	GK20389 [Drosophila willistoni]	0.0407624	5.10498
XP_002106431	GD16130 [Drosophila simulans]	0.0407893	4.70903
XP_002014901	GL18704 [Drosophila persimilis]	0.0407893	4.75009
NP_724256	spire, isoform C [Drosophila melanogaster]	0.0408317	4.73455
XP_002027947	GL15629 [Drosophila persimilis]	0.0408964	4.75009
XP_002071016	GK18849 [Drosophila willistoni]	0.0408964	5.33505
EGB09747	hypothetical protein AURANDRAFT_24188, partial [Aureococcus anophagefferens]	0.0408964	5.33505
EFR21188	hypothetical protein AND_17426 [Anopheles darlingi]	0.0408964	5.33505
AFN83942	ubiquitin-protein ligase [Encephalitozoon romaleae SJ-2008]	0.0408964	5.33505
XP_002019317	GL12304 [Drosophila persimilis]	0.0409927	5.09427
YP_613480	NAD-dependent epimerase/dehydratase [Ruegeria sp. TM1040]	0.0413695	4.95396
XP_002007923	GI12104 [Drosophila mojavensis]	0.0420754	4.70059
XP_002083275	GD13441 [Drosophila simulans]	0.0420754	4.94274
XP_002061778	GK17182 [Drosophila willistoni]	0.0420754	4.94274
XP_002053740	GJ24058 [Drosophila virilis]	0.0420754	4.94274
XP_002025875	GL10166 [Drosophila persimilis]	0.0425446	4.74811
XP_002067484	GK16164 [Drosophila willistoni]	0.0425446	5.2256
XP_001355998	GA15483 [Drosophila pseudoobscura pseudoobscura]	0.042616	4.7924
XP_002137966	GA26214 [Drosophila pseudoobscura pseudoobscura]	0.0428988	4.8616
XP_002052528	GJ17590 [Drosophila virilis]	0.0429169	4.71752
XP_002036759	GM12508 [Drosophila sechellia]	0.0431198	5.04109
XP_001354960	GA14212 [Drosophila pseudoobscura pseudoobscura]	0.0431254	4.82266
XP_002016490	GL10460 [Drosophila persimilis]	0.0434509	4.67609
ACC62148	kl-2 1-beta dynein heavy chain [Drosophila virilis]	0.0434657	4.6869
XP_002070877	GK18850 [Drosophila willistoni]	0.0435792	4.65894
XP_002050220	GJ22024 [Drosophila virilis]	0.0435792	4.99512
XP_002092558	GE14263 [Drosophila yakuba]	0.0437474	4.65698
XP_002065818	GK18793 [Drosophila willistoni]	0.0437474	4.70429
XP_002075654	GK19299 [Drosophila willistoni]	0.0438015	5.18876
XP_001981914	GG12306 [Drosophila erecta]	0.0438228	5.28259
XP_002068629	GK20322 [Drosophila willistoni]	0.0438228	5.28259
XP_002068679	GK17906 [Drosophila willistoni]	0.0438228	5.28259
XP_002105251	GD18017 [Drosophila simulans]	0.0438228	5.28259
XP_002064678	GK23992 [Drosophila willistoni]	0.0439626	4.6652
XP_002052354	GJ17506 [Drosophila virilis]	0.0439999	4.90852
ABV81309	putative CG9461-like protein [Antheraea paukstadtorum]	0.0440196	4.76716
XP_001661804	ribose-5-phosphate isomerase [Aedes aegypti]	0.0444601	4.69093
XP_001998002	GH23801 [Drosophila grimshawi]	0.0445717	4.63921
AAX09923	aldehyde reductase [Aurelia aurita]	0.0445717	4.75865
XP_002009182	GI11401 [Drosophila mojavensis]	0.0447835	5.26466
AAO13291	alpha-amylase [Drosophila funebris]	0.0447835	5.26466
YP_561361	hypothetical protein Sden_0343 [Shewanella denitrificans OS217]	0.0447835	5.26466
XP_001971473	GG14415 [Drosophila erecta]	0.0451491	4.75009
XP_002051288	GJ13103 [Drosophila virilis]	0.0452722	4.64318
XP_001842749	leucine-rich repeat-containing protein 40 [Culex quinquefasciatus]	0.0455337	4.62322
XP_001655638	nuclear pore complex protein nup93 (nucleoporin nup93) (dead eye protein) [Aedes aegypti]	0.0456379	4.74148
XP_001845714	DNA repair protein Rad21 [Culex quinquefasciatus]	0.0458122	4.61987
XP_001992018	GH24443 [Drosophila grimshawi]	0.0458122	5.24652
XP_002012807	GL23802 [Drosophila persimilis]	0.0458122	5.24652
XP_001969927	GG10363 [Drosophila erecta]	0.0460381	4.87347
XP_002049450	GJ21592 [Drosophila virilis]	0.0460381	4.87347
XP_001954122	GF16901 [Drosophila ananassae]	0.0460381	4.87347
ACN32197	MIP06387p [Drosophila melanogaster]	0.0463858	4.63203
XP_002098483	GE23919 [Drosophila yakuba]	0.0463858	4.63203
ACM78499	MIP03092p [Drosophila melanogaster]	0.0464224	4.61162
XP_001652913	hypothetical protein AaeL_AAEL007797 [Aedes aegypti]	0.0467891	4.8616
XP_001845901	sodium-dependent phosphate transporter [Culex quinquefasciatus]	0.0467891	4.8616
XP_002008808	GI13698 [Drosophila mojavensis]	0.0467891	4.88829
ZP_08259168	carbamoyl-phosphate synthase small subunit [Gemella haemolysans M341]	0.0467891	5.0624
ABJ16965	IP02433p [Drosophila melanogaster]	0.0467891	5.22814
EFN84732	hypothetical protein EAI_10534 [Harpegnathos saltator]	0.0467891	5.22814
XP_001991666	GH12782 [Drosophila grimshawi]	0.0468549	4.61516
XP_001972447	GG13881 [Drosophila erecta]	0.0468549	4.65009
XP_002059444	exuperantia [Drosophila virilis]	0.0471478	5.48701
XP_002066012	GK11056 [Drosophila willistoni]	0.0473149	4.65804
XP_001982854	GG13080 [Drosophila erecta]	0.0473523	4.64318
XP_002048448	GJ11348 [Drosophila virilis]	0.0473966	5.10825
XP_002009774	GI15050 [Drosophila mojavensis]	0.0473973	4.84963
YP_003890853	hypothetical protein Cyan7822_6837 [Cyanothece sp. PCC 7822]	0.0473973	4.84963
XP_001354957	GA11764 [Drosophila pseudoobscura pseudoobscura]	0.0473973	4.84963
XP_002038852	GM17200 [Drosophila sechellia]	0.0473973	4.84963
XP_002039806	GM15856 [Drosophila sechellia]	0.0476204	4.60665
XP_002016575	GL11656 [Drosophila persimilis]	0.0476204	5.20952
XP_002610189	hypothetical protein BRAFLDRAFT_121525 [Branchiostoma floridae]	0.0476204	5.20952
EFR21127	hypothetical protein AND_17518 [Anopheles darlingi]	0.0476204	5.20952
XP_002068317	GK13402 [Drosophila willistoni]	0.0476774	4.63157
ADQ64510	hypothetical protein [Bactrocera oleae]	0.0482071	4.69762
XP_002081291	GD25790 [Drosophila simulans]	0.0486215	4.58659
XP_002063626	GK22014 [Drosophila willistoni]	0.0486215	4.61752
ACA62135	HERC2 [Drosophila melanogaster]	0.0486215	4.62222
NP_001163789	hephaestus, isoform Q [Drosophila melanogaster]	0.0486215	5.25283
XP_001974823	GG20903 [Drosophila erecta]	0.0487914	4.68869
XP_001661858	hypothetical protein AaeL_AAEL011719 [Aedes aegypti]	0.0487914	4.68869
XP_002733831	PREDICTED: hypothetical protein, partial [Saccoglossus kowalevskii]	0.0488313	5.19066
ZP_00373035	conserved hypothetical protein [Wolbachia endosymbiont of Drosophila ananassae]	0.049082	4.56234
XP_002062979	GK21630 [Drosophila willistoni]	0.0495338	4.60807
ACD63048	heat shock protein 70 [Loxostege sticticalis]	0.0496008	4.8131
XP_002098909	GE23675 [Drosophila yakuba]	0.0496008	4.8131
